# Supplementary material for: Cell type-resolved human lung lipidome reveals cellular cooperation in lung function
Source: Sci Rep. 2018 Sep 7;8:13455. doi: 10.1038/s41598-018-31640-x (PMC6128932; doi:10.1038/s41598-018-31640-x)
Supplement: Supplementary file 2 — Dataset [file 41598_2018_31640_MOESM2_ESM.xlsx]

## Sheet: ReadMe
Table	Description
S1_donor_info	Lung tissue donor information
S2_proteins_profile	Identified proteins across cell types. Normalized values as well as statistical values are provided.
S3_protein_enrichment	Protein enrichment results per cell type. Values highlighted red indicate statistical significance with a p-values <0.05
S4_lipid_profile	Identified lipids across cell types. Normalized values as well as statistical values are provided. Lipid annotations annotated with 'A' and 'B' refer to lipid structural isomers.
S5_lipid_enrichment	Lipid enrichment results per cell type. Cells highlighted yellow indicate statistical significance with a p-values <0.05
S6_significance	Total number (and percentage of total) of statistically significant lipids and proteins (p-value <0.05) per cell type comparison

## Sheet: Table_S1_donor_info
Donor Id	Age	Sex	Race	Donor Disease Status	Overall Quality Assessment - Short	Pathologist Overall Diagnostic Impression (RLL)	Cause of Death (short desc)	Time on Invasive (intubated) Mechanical Ventilation (hrs)	Last pO2	Last FiO2	Total Lung Weight (g)	Expected Lung Weight	Observed/ Expected Lung wt	Radial Alveolar Count (average 10)	Height Percentile	BMI Percentile
D01	20 months	Female	More than 1 race	No known lung disease	Very Good	Acute bronchopneumonia, moderate	Head Trauma	48	168	40	165.1	150	110.067	8.5	100	50
D08	20 months	Female	White	No known lung disease	Excellent	Normal structure and development Patchy mild increase macrophage	Anoxia Blunt Injury MVA		131	60	160.7	157	102.357	8.9	7.2	100
D011	20 months	Female	White	No known lung disease	Excellent	Normal structure and development Patchy mild increase macrophage	Anoxia, Drowning, Minimal Pulm Effects	96	488	100	97.7	157	62.2293	8.9	58	51

## Sheet: Table_S2_proteins_profile
Protein information				Median Normalized Log2(LFQ intensities)															ANOVA and Tuckey HSD test											Z-scores															Pairwise Student tests
Majority.protein.IDs	Corresponding gene	Fasta.headers	Peptide.counts.all	LFQ.intensity.01_END_6_Prot_27Dec	LFQ.intensity.08_END_6_Prot_27Dec	LFQ.intensity.11_END_6_Prot_27Dec	LFQ.intensity.01_EPI_5_Prot_27Dec	LFQ.intensity.08_EPI_7_Prot_27Dec	LFQ.intensity.11_EPI_4_Prot_27Dec	LFQ.intensity.01_MES_6_Prot_27Dec	LFQ.intensity.08_MES_7_Prot_01Jan	LFQ.intensity.11_MES_7_Prot_27Dec	LFQ.intensity.01_MIC_6_Prot_27Dec	LFQ.intensity.08_MIC_7_Prot_27Dec	LFQ.intensity.11_MIC_6_Prot_27Dec	LFQ.intensity.01_PMX_7_Prot_27Dec	LFQ.intensity.08_PMX_7_Prot_27Dec	LFQ.intensity.11_PMX_6_Prot_27Dec	ANOVA pvalue	HSD.test.END	HSD.test.EPI	HSD.test.MES	HSD.test.MIC	HSD.test.PMX	Enriched in END	Enriched in EPI	Enriched in MES	Enriched in MIC	Enriched in PMX	LFQ.intensity.01_END_6_Prot_27Dec	LFQ.intensity.08_END_6_Prot_27Dec	LFQ.intensity.11_END_6_Prot_27Dec	LFQ.intensity.01_EPI_5_Prot_27Dec	LFQ.intensity.08_EPI_7_Prot_27Dec	LFQ.intensity.11_EPI_4_Prot_27Dec	LFQ.intensity.01_MES_6_Prot_27Dec	LFQ.intensity.08_MES_7_Prot_01Jan	LFQ.intensity.11_MES_7_Prot_27Dec	LFQ.intensity.01_MIC_6_Prot_27Dec	LFQ.intensity.08_MIC_7_Prot_27Dec	LFQ.intensity.11_MIC_6_Prot_27Dec	LFQ.intensity.01_PMX_7_Prot_27Dec	LFQ.intensity.08_PMX_7_Prot_27Dec	LFQ.intensity.11_PMX_6_Prot_27Dec	pval_EPI_vs_END	pval_MES_vs_END	pval_MIC_vs_END	pval_PMX_vs_END	pval_MES_vs_EPI
NOS3_HUMAN	NOS3	>NOS3_HUMAN Nitric oxide synthase, endothelial; EC=1.14.13.39; AltName: Full=Constitutive NOS; Short=cNOS; AltName: Full=EC-NOS; AltName: Full=Endothelial NOS; Short=eNOS; AltName: Full=NOS type III; Short=NOSIII; Accession=Q14434; Q548C1; Q6GSL5; Q9UDC6;	5	25.171	25.1682	25.2172	10.1537	10.1537	10.1537	10.1537	10.1537	10.1537	10.1537	10.1537	10.1537	10.1537	10.1537	10.1537	1.02215e-27	a	b	b	b	b	+	-	-	-	-	1.92985	1.92941	1.93728													1.11772e-06	1.11772e-06	1.11772e-06	1.11772e-06	NA
NXP20_HUMAN	FAM114A1	>NXP20_HUMAN Protein NOXP20; AltName: Full=Nervous system overexpressed protein 20; AltName: Full=Protein FAM114A1; Accession=Q8IWE2; A8K9W6; Q6MZV4; Q9BVL6; [Homo sapiens (Human)]	2	23.6183	23.5743	23.5266	10.1537	10.1537	10.1537	10.1537	10.1537	10.1537	10.1537	10.1537	10.1537	10.1537	10.1537	10.1537	5.23939e-25	a	b	b	b	b	+	-	-	-	-	1.94031	1.9324	1.92381													3.89303e-06	3.89303e-06	3.89303e-06	3.89303e-06	NA
TIE2_HUMAN	TEK	>TIE2_HUMAN Angiopoietin-1 receptor; EC=2.7.10.1; AltName: Full=Endothelial tyrosine kinase; AltName: Full=Tunica interna endothelial cell kinase; AltName: Full=Tyrosine kinase with Ig and EGF homology domains-2; AltName: Full=Tyrosine-protein kinase recep	9	25.7438	25.8653	25.8347	10.1537	10.1537	10.1537	10.1537	10.1537	10.1537	10.1537	10.1537	10.1537	10.1537	10.1537	10.1537	2.7596e-24	a	b	b	b	b	+	-	-	-	-	1.92125	1.93999	1.93527													5.42753e-06	5.42753e-06	5.42753e-06	5.42753e-06	NA
KBRS2_HUMAN	NKIRAS2	>KBRS2_HUMAN NF-kappa-B inhibitor-interacting Ras-like protein 2; AltName: Full=I-kappa-B-interacting Ras-like protein 2; Short=Kappa B-Ras protein 2; Short=KappaB-Ras2; Accession=Q9NYR9; A6NCZ5; B3KNN0; B4DNM3; Q6PK52; Q96KC7; Q9NSX1; [Homo sapiens (Human	3	24.7741	24.694	24.6275	10.1537	10.1537	10.1537	10.1537	10.1537	10.1537	10.1537	10.1537	10.1537	10.1537	10.1537	10.1537	2.57441e-23	a	b	b	b	b	+	-	-	-	-	1.94471	1.93141	1.92037													8.48341e-06	8.48341e-06	8.48341e-06	8.48341e-06	NA
INT9_HUMAN	INTS9	>INT9_HUMAN Integrator complex subunit 9; Short=Int9; AltName: Full=Protein related to CPSF subunits of 74 kDa; Short=RC-74; Accession=Q9NV88; B7Z560; B7Z6M5; O00224; Q8TB16; [Homo sapiens (Human)]	3	23.1971	23.0416	23.1283	10.1537	10.1537	10.1537	10.1537	10.1537	10.1537	10.1537	10.1537	10.1537	10.1537	10.1537	10.1537	1.47811e-22	a	b	b	b	b	+	-	-	-	-	1.94607	1.91712	1.93327													1.20331e-05	1.20331e-05	1.20331e-05	1.20331e-05	NA
S12A7_HUMAN	SLC12A7	>S12A7_HUMAN Solute carrier family 12 member 7; AltName: Full=Electroneutral potassium-chloride cotransporter 4; AltName: Full=K-Cl cotransporter 4; Accession=Q9Y666; A6NDS8; Q4G0F3; Q96I81; Q9H7I3; Q9H7I7; Q9UFW2; [Homo sapiens (Human)]	4	24.6353	24.8314	24.7718	10.1537	10.1537	10.1537	10.1537	10.1537	10.1537	10.1537	10.1537	10.1537	10.1537	10.1537	10.1537	5.81782e-22	a	b	b	b	b	+	-	-	-	-	1.91379	1.94625	1.93639													1.58267e-05	1.58267e-05	1.58267e-05	1.58267e-05	NA
C1QR1_HUMAN	CD93	>C1QR1_HUMAN Complement component C1q receptor; AltName: Full=C1q/MBL/SPA receptor; Short=C1qR; Short=C1qR(p); Short=C1qRp; AltName: Full=CDw93; AltName: Full=Complement component 1 q subcomponent receptor 1; AltName: Full=Matrix-remodeling-associated prot	6;1	27.0541	26.8613	26.8155	10.1537	10.1537	10.1537	10.1537	10.1537	10.1537	10.1537	10.1537	10.1537	10.1537	10.1537	10.1537	1.46487e-21	a	b	b	b	b	+	-	-	-	-	1.95287	1.92507	1.91848													1.90371e-05	1.90371e-05	1.90371e-05	1.90371e-05	NA
FA65A_HUMAN		>FA65A_HUMAN Protein FAM65A; Accession=Q96PV8; Q9H8D9; [Homo sapiens (Human)]	9	26.2849	26.1882	26.0441	10.1537	10.1537	10.1537	10.1537	10.1537	10.1537	10.1537	10.1537	10.1537	10.1537	10.1537	10.1537	1.4778e-21	a	b	b	b	b	+	-	-	-	-	1.9491	1.93452	1.9128													1.90706e-05	1.90706e-05	1.90706e-05	1.90706e-05	NA
HLAF_HUMAN	HLA-F	>HLAF_HUMAN HLA class I histocompatibility antigen, alpha chain F; AltName: Full=CDA12; AltName: Full=HLA F antigen; AltName: Full=Leukocyte antigen F; AltName: Full=MHC class I antigen F; Flags: Precursor; Accession=Q9TP68; [Homo sapiens (Human)]	10	27.0734	27.3321	27.1299	10.1537	10.1537	10.1537	10.1537	10.1537	10.1537	10.1537	10.1537	10.1537	10.1537	10.1537	10.1537	2.54903e-21	a	b	b	b	b	+	-	-	-	-	1.91723	1.95392	1.92524													2.12676e-05	2.12676e-05	2.12676e-05	2.12676e-05	NA
NFKB2_HUMAN	NFKB2	>NFKB2_HUMAN Nuclear factor NF-kappa-B p100 subunit; AltName: Full=DNA-binding factor KBF2; AltName: Full=H2TF1; AltName: Full=Lymphocyte translocation chromosome 10 protein; AltName: Full=Nuclear factor of kappa light polypeptide gene enhancer in B-cells	7	24.7814	24.4909	24.6296	10.1537	10.1537	10.1537	10.1537	10.1537	10.1537	10.1537	10.1537	10.1537	10.1537	10.1537	10.1537	2.49206e-20	a	b	b	b	b	+	-	-	-	-	1.95669	1.90825	1.93137													3.35554e-05	3.35554e-05	3.35554e-05	3.35554e-05	NA
ITB4_HUMAN	ITGB4	>ITB4_HUMAN Integrin beta-4; AltName: Full=GP150; AltName: CD_antigen=CD104; Flags: Precursor; Accession=Q9UIQ4; [Homo sapiens (Human)]	17	27.2772	27.0567	27.4307	10.1537	10.1537	10.1537	10.1537	10.1537	10.1537	10.1537	10.1537	10.1537	10.1537	10.1537	10.1537	6.21384e-20	a	b	b	b	b	+	-	-	-	-	1.93524	1.9041	1.95692													4.02834e-05	4.02834e-05	4.02834e-05	4.02834e-05	NA
PIEZ1_HUMAN	PIEZO1	>PIEZ1_HUMAN Piezo-type mechanosensitive ion channel component 1; AltName: Full=Membrane protein induced by beta-amyloid treatment; Short=Mib; AltName: Full=Protein FAM38A; Accession=Q92508; A6NHT9; A7E2B7; Q0KKZ9; [Homo sapiens (Human)]	12	26.2129	26.5732	26.3141	10.1537	10.1537	10.1537	10.1537	10.1537	10.1537	10.1537	10.1537	10.1537	10.1537	10.1537	10.1537	9.41364e-20	a	b	b	b	b	+	-	-	-	-	1.90917	1.96283	1.92424													4.37732e-05	4.37732e-05	4.37732e-05	4.37732e-05	NA
EXOC1_HUMAN	EXOC1	>EXOC1_HUMAN Exocyst complex component 1; AltName: Full=Exocyst complex component Sec3; Accession=Q9NV70; Q504V4; Q8WUE7; Q96T15; Q9NZE4; [Homo sapiens (Human)]	8	25.7555	25.8578	26.1106	10.1537	10.1537	10.1537	10.1537	10.1537	10.1537	10.1537	10.1537	10.1537	10.1537	10.1537	10.1537	1.06386e-19	a	b	b	b	b	+	-	-	-	-	1.9087	1.92439	1.96313													4.48574e-05	4.48574e-05	4.48574e-05	4.48574e-05	NA
APOL3_HUMAN	APOL3	>APOL3_HUMAN Apolipoprotein L3; AltName: Full=Apolipoprotein L-III; Short=ApoL-III; AltName: Full=TNF-inducible protein CG12-1; Short=CG12_1; Accession=O95236; B1AHI4; B1AHI5; Q5U5N4; Q9BQ82; Q9BQA3; [Homo sapiens (Human)]	8	26.1119	26.32	25.9347	10.1537	10.1537	10.1537	10.1537	10.1537	10.1537	10.1537	10.1537	10.1537	10.1537	10.1537	10.1537	1.58751e-19	a	b	b	b	b	+	-	-	-	-	1.93051	1.96197	1.90371													4.85963e-05	4.85963e-05	4.85963e-05	4.85963e-05	NA
ICAM2_HUMAN	ICAM2	>ICAM2_HUMAN Intercellular adhesion molecule 2; Short=ICAM-2; AltName: CD_antigen=CD102; Flags: Precursor; Accession=P13598; Q14600; [Homo sapiens (Human)]	3	25.5677	25.9092	25.8805	10.1537	10.1537	10.1537	10.1537	10.1537	10.1537	10.1537	10.1537	10.1537	10.1537	10.1537	10.1537	1.64481e-19	a	b	b	b	b	+	-	-	-	-	1.89837	1.95113	1.94669													4.89421e-05	4.89421e-05	4.89421e-05	4.89421e-05	NA
IL6RB_HUMAN	IL6ST	>IL6RB_HUMAN Interleukin-6 receptor subunit beta; Short=IL-6 receptor subunit beta; Short=IL-6R subunit beta; Short=IL-6R-beta; Short=IL-6RB; AltName: Full=CDw130; AltName: Full=Interleukin-6 signal transducer; AltName: Full=Membrane glycoprotein 130; Shor	4	24.7859	25.0707	25.1246	10.1537	10.1537	10.1537	10.1537	10.1537	10.1537	10.1537	10.1537	10.1537	10.1537	10.1537	10.1537	1.85587e-19	a	b	b	b	b	+	-	-	-	-	1.89824	1.94459	1.95336													5.01383e-05	5.01383e-05	5.01383e-05	5.01383e-05	NA
FOXF1_HUMAN	FOXF1	>FOXF1_HUMAN Forkhead box protein F1; AltName: Full=Forkhead-related activator 1; Short=FREAC-1; AltName: Full=Forkhead-related protein FKHL5; AltName: Full=Forkhead-related transcription factor 1; Accession=Q12946; B2RAF4; Q5FWE5; [Homo sapiens (Human)]	4;1	24.9436	25.3017	25.2338	10.1537	10.1537	10.1537	10.1537	10.1537	10.1537	10.1537	10.1537	10.1537	10.1537	10.1537	10.1537	2.57411e-19	a	b	b	b	b	+	-	-	-	-	1.89728	1.9549	1.94398													5.35289e-05	5.35289e-05	5.35289e-05	5.35289e-05	NA
CD109_HUMAN	CD109	>CD109_HUMAN CD109 antigen; AltName: Full=150 kDa TGF-beta-1-binding protein; AltName: Full=C3 and PZP-like alpha-2-macroglobulin domain-containing protein 7; AltName: Full=Platelet-specific Gov antigen; AltName: Full=p180; AltName: Full=r150; AltName: CD_	10	25.7034	25.7931	26.0929	10.1537	10.1537	10.1537	10.1537	10.1537	10.1537	10.1537	10.1537	10.1537	10.1537	10.1537	10.1537	3.28082e-19	a	b	b	b	b	+	-	-	-	-	1.90749	1.92129	1.96737													5.61902e-05	5.61902e-05	5.61902e-05	5.61902e-05	NA
SHRM4_HUMAN	SHROOM4	>SHRM4_HUMAN Protein Shroom4; AltName: Full=Second homolog of apical protein; Accession=Q9ULL8; A7E2X9; D6RFW0; Q96LA0; [Homo sapiens (Human)]	7	25.6802	25.8267	25.4277	10.1537	10.1537	10.1537	10.1537	10.1537	10.1537	10.1537	10.1537	10.1537	10.1537	10.1537	10.1537	3.39841e-19	a	b	b	b	b	+	-	-	-	-	1.93756	1.9604	1.89819													5.65874e-05	5.65874e-05	5.65874e-05	5.65874e-05	NA
AF1L1_HUMAN	AFAP1L1	>AF1L1_HUMAN Actin filament-associated protein 1-like 1; Short=AFAP1-like protein 1; Accession=Q8TED9; Q08AN4; Q08AN5; Q8IW82; Q8N8Z5; Q8N9Q4; [Homo sapiens (Human)]	13;1	27.8446	27.7983	28.2307	10.1537	10.1537	10.1537	10.1537	10.1537	10.1537	10.1537	10.1537	10.1537	10.1537	10.1537	10.1537	4.28378e-19	a	b	b	b	b	+	-	-	-	-	1.91667	1.9104	1.96905													5.92695e-05	5.92695e-05	5.92695e-05	5.92695e-05	NA
HECW2_HUMAN	HECW2	>HECW2_HUMAN E3 ubiquitin-protein ligase HECW2; EC=6.3.2.-; AltName: Full=HECT, C2 and WW domain-containing protein 2; AltName: Full=NEDD4-like E3 ubiquitin-protein ligase 2; Accession=Q9P2P5; B8ZZB4; Q17RT5; Q68DF8; Q9NPS9; [Homo sapiens (Human)]	8	26.2127	25.7743	26.0098	10.1537	10.1537	10.1537	10.1537	10.1537	10.1537	10.1537	10.1537	10.1537	10.1537	10.1537	10.1537	6.23611e-19	a	b	b	b	b	+	-	-	-	-	1.96461	1.89779	1.93369													6.38928e-05	6.38928e-05	6.38928e-05	6.38928e-05	NA
STK3_HUMAN	STK3	>STK3_HUMAN Serine/threonine-protein kinase 3; EC=2.7.11.1; AltName: Full=Mammalian STE20-like protein kinase 2; Short=MST-2; AltName: Full=STE20-like kinase MST2; AltName: Full=Serine/threonine-protein kinase Krs-1; Contains: Serine/threonine-protein kina	3	23.7977	23.4876	23.4472	10.1537	10.1537	10.1537	10.1537	10.1537	10.1537	10.1537	10.1537	10.1537	10.1537	10.1537	10.1537	8.50303e-19	a	b	b	b	b	+	-	-	-	-	1.97162	1.91585	1.90858													6.79808e-05	6.79808e-05	6.79808e-05	6.79808e-05	NA
TM100_HUMAN	TMEM100	>TM100_HUMAN Transmembrane protein 100; Accession=Q9NV29; D3DTY7; I3L214; Q96FZ0; [Homo sapiens (Human)]	2	25.0238	25.458	25.1471	10.1537	10.1537	10.1537	10.1537	10.1537	10.1537	10.1537	10.1537	10.1537	10.1537	10.1537	10.1537	1.26589e-18	a	b	b	b	b	+	-	-	-	-	1.9022	1.97184	1.92198													7.36129e-05	7.36129e-05	7.36129e-05	7.36129e-05	NA
ERG_HUMAN	ERG	>ERG_HUMAN Transcriptional regulator ERG; AltName: Full=Transforming protein ERG; Accession=P11308; B4DTW5; B4E0T4; Q16113; Q6XXX4; Q6XXX5; Q8IXK9; [Homo sapiens (Human)]	5	26.2562	26.2629	25.841	10.1537	10.1537	10.1537	10.1537	10.1537	10.1537	10.1537	10.1537	10.1537	10.1537	10.1537	10.1537	1.52215e-18	a	b	b	b	b	+	-	-	-	-	1.9526	1.95361	1.88979													7.6378e-05	7.6378e-05	7.6378e-05	7.6378e-05	NA
CUL3_HUMAN	CUL3	>CUL3_HUMAN Cullin-3; Short=CUL-3; Accession=Q13618; A8K536; B8ZZC3; O75415; Q569L3; Q9UBI8; Q9UET7; [Homo sapiens (Human)]	5	27.0785	27.397	27.6076	10.1537	10.1537	10.1537	10.1537	10.1537	10.1537	10.1537	10.1537	10.1537	10.1537	10.1537	10.1537	1.90197e-18	a	b	b	b	b	+	-	-	-	-	1.89234	1.93704	1.96659													7.98582e-05	7.98582e-05	7.98582e-05	7.98582e-05	NA
A4_HUMAN	APP	>A4_HUMAN Amyloid beta A4 protein; AltName: Full=ABPP; AltName: Full=APPI; Short=APP; AltName: Full=Alzheimer disease amyloid protein; AltName: Full=Amyloid precursor protein {ECO:0000305}; AltName: Full=Beta-amyloid precursor protein {ECO:0000305}; AltNam	10	26.8027	27.3574	26.989	10.1537	10.1537	10.1537	10.1537	10.1537	10.1537	10.1537	10.1537	10.1537	10.1537	10.1537	10.1537	4.08221e-18	a	b	b	b	b	+	-	-	-	-	1.89666	1.97594	1.92328													9.30392e-05	9.30392e-05	9.30392e-05	9.30392e-05	NA
RAMP2_HUMAN	RAMP2	>RAMP2_HUMAN Receptor activity-modifying protein 2; AltName: Full=Calcitonin-receptor-like receptor activity-modifying protein 2; Short=CRLR activity-modifying protein 2; Flags: Precursor; Accession=O60895; A7L9S6; K7EMD3; Q8N1F2; [Homo sapiens (Human)]	2	26.2438	26.7983	26.472	10.1537	10.1537	10.1537	10.1537	10.1537	10.1537	10.1537	10.1537	10.1537	10.1537	10.1537	10.1537	4.97759e-18	a	b	b	b	b	+	-	-	-	-	1.89342	1.97531	1.92712													9.6804e-05	9.6804e-05	9.6804e-05	9.6804e-05	NA
CT2NL_HUMAN	CTTNBP2NL	>CT2NL_HUMAN CTTNBP2 N-terminal-like protein; Accession=Q9P2B4; B3KMS5; Q96B40; [Homo sapiens (Human)]	3	24.9087	24.4607	24.4218	10.1537	10.1537	10.1537	10.1537	10.1537	10.1537	10.1537	10.1537	10.1537	10.1537	10.1537	10.1537	1.28104e-17	a	b	b	b	b	+	-	-	-	-	1.984	1.90911	1.90259													0.000116954	0.000116954	0.000116954	0.000116954	NA
C2D1A_HUMAN	CC2D1A	>C2D1A_HUMAN Coiled-coil and C2 domain-containing protein 1A; AltName: Full=Akt kinase-interacting protein 1; AltName: Full=Five prime repressor element under dual repression-binding protein 1; Short=FRE under dual repression-binding protein 1; Short=Freud	3	23.8527	24.3795	24.1424	10.1537	10.1537	10.1537	10.1537	10.1537	10.1537	10.1537	10.1537	10.1537	10.1537	10.1537	10.1537	1.38921e-17	a	b	b	b	b	+	-	-	-	-	1.88485	1.97591	1.93493													0.000118866	0.000118866	0.000118866	0.000118866	NA
SPNS2_HUMAN	SPNS2	>SPNS2_HUMAN Protein spinster homolog 2; Accession=Q8IVW8; B9A1T3; [Homo sapiens (Human)]	6	26.8279	26.6196	26.2112	10.1537	10.1537	10.1537	10.1537	10.1537	10.1537	10.1537	10.1537	10.1537	10.1537	10.1537	10.1537	1.57924e-17	a	b	b	b	b	+	-	-	-	-	1.97238	1.94171	1.88157													0.000121954	0.000121954	0.000121954	0.000121954	NA
CLD5_HUMAN	CLDN5	>CLD5_HUMAN Claudin-5; AltName: Full=Transmembrane protein deleted in VCFS; Short=TMDVCF; Accession=O00501; B3KS11; Q53XW2; Q8WUW3; [Homo sapiens (Human)]	3	28.7067	28.6359	28.5049	10.1537	10.1537	10.1537	10.1537	10.1537	10.1537	10.1537	10.1537	10.1537	26.5596	26.0096	26.8349	2.78323e-17	a	c	c	c	b	+	-	-	-	-	1.31092	1.30293	1.28812										1.06823	1.00606	1.09936	1.02457e-05	1.02457e-05	1.02457e-05	0.00932534	NA
LUZP1_HUMAN	LUZP1	>LUZP1_HUMAN Leucine zipper protein 1; Accession=Q86V48; Q5TH93; Q8N4X3; Q8TEH1; [Homo sapiens (Human)]	16	26.985	26.7584	26.3229	10.1537	10.1537	10.1537	10.1537	10.1537	10.1537	10.1537	10.1537	10.1537	10.1537	10.1537	10.1537	2.93424e-17	a	b	b	b	b	+	-	-	-	-	1.97512	1.94202	1.87842													0.000138043	0.000138043	0.000138043	0.000138043	NA
EX3L2_HUMAN	EXOC3L2	>EX3L2_HUMAN Exocyst complex component 3-like protein 2; AltName: Full=HBV X-transactivated gene 7 protein; AltName: Full=HBV XAg-transactivated protein 7; Accession=Q2M3D2; Q8N9W2; Q96GV2; [Homo sapiens (Human)]	2	24.378	23.8256	23.962	10.1537	10.1537	10.1537	10.1537	10.1537	10.1537	10.1537	10.1537	10.1537	10.1537	10.1537	10.1537	3.4703e-17	a	b	b	b	b	+	-	-	-	-	1.98791	1.89197	1.91565													0.000142755	0.000142755	0.000142755	0.000142755	NA
CLC14_HUMAN	CLEC14A	>CLC14_HUMAN C-type lectin domain family 14 member A; AltName: Full=Epidermal growth factor receptor 5; Short=EGFR-5; Flags: Precursor; Accession=Q86T13; Q695G9; Q6PWT6; Q8N5V5; [Homo sapiens (Human)]	3	26.6735	27.0678	26.3388	10.1537	10.1537	10.1537	10.1537	10.1537	10.1537	10.1537	10.1537	10.1537	10.1537	10.1537	10.1537	6.56981e-17	a	b	b	b	b	+	-	-	-	-	1.92889	1.98646	1.88003													0.000162196	0.000162196	0.000162196	0.000162196	NA
M3K6_HUMAN	MAP3K6	>M3K6_HUMAN Mitogen-activated protein kinase kinase kinase 6; EC=2.7.11.25; AltName: Full=Apoptosis signal-regulating kinase 2; Accession=O95382; A2ACE8; A2VDG4; A2VDG5; Q59HF4; Q5SSD4; Q75PK3; Q96B75; [Homo sapiens (Human)]	6	24.9157	25.4052	25.6984	10.1537	10.1537	10.1537	10.1537	10.1537	10.1537	10.1537	10.1537	10.1537	10.1537	10.1537	10.1537	3.44557e-16	a	b	b	b	b	+	-	-	-	-	1.86421	1.94204	1.98866													0.000225954	0.000225954	0.000225954	0.000225954	NA
FMNL2_HUMAN	FMNL2	>FMNL2_HUMAN Formin-like protein 2; AltName: Full=Formin homology 2 domain-containing protein 2; Accession=Q96PY5; B2RZH5; Q14CC9; Q4ZG52; Q8N3E0; [Homo sapiens (Human)]	8	25.8429	26.6914	26.3241	10.1537	10.1537	10.1537	10.1537	10.1537	10.1537	10.1537	10.1537	10.1537	10.1537	10.1537	10.1537	3.91741e-16	a	b	b	b	b	+	-	-	-	-	1.86529	1.99228	1.9373													0.000231831	0.000231831	0.000231831	0.000231831	NA
ARRB1_HUMAN	ARRB1	>ARRB1_HUMAN Beta-arrestin-1; AltName: Full=Arrestin beta-1; Accession=P49407; B6V9G8; O75625; O75630; Q2PP20; Q9BTK8; [Homo sapiens (Human)]	10	26.1471	26.5732	26.6245	10.1537	10.1537	10.1537	10.1537	10.1537	10.1537	25.7974	25.4932	26.1993	25.8982	26.147	26.4687	4.5993e-16	a	c	c	b	ab	+	-	-	-	-	0.78799	0.840485	0.846803							0.744907	0.707426	0.79442	0.757327	0.787979	0.827617	8.62044e-05	8.62044e-05	0.0773822	0.284414	NA
RGPA2_HUMAN	RALGAPA2	>RGPA2_HUMAN Ral GTPase-activating protein subunit alpha-2; AltName: Full=250 kDa substrate of Akt; Short=AS250; AltName: Full=p220; Accession=Q9ULE8; [Homo sapiens (Human)]	9	25.6614	25.0585	24.8617	10.1537	10.1537	10.1537	10.1537	10.1537	10.1537	10.1537	10.1537	10.1537	10.1537	10.1537	10.1537	6.3979e-16	a	b	b	b	b	+	-	-	-	-	2.00662	1.90984	1.87824													0.000255738	0.000255738	0.000255738	0.000255738	NA
HYAL2_HUMAN	HYAL2	>HYAL2_HUMAN Hyaluronidase-2; Short=Hyal-2; EC=3.2.1.35; AltName: Full=Hyaluronoglucosaminidase-2; AltName: Full=Lung carcinoma protein 2; Short=LuCa-2; Flags: Precursor; Accession=Q12891; B3KRZ2; O15177; Q9BW29; [Homo sapiens (Human)]	4	25.8782	26.7655	26.4846	10.1537	10.1537	10.1537	10.1537	10.1537	10.1537	10.1537	10.1537	10.1537	10.1537	10.1537	10.1537	7.00288e-16	a	b	b	b	b	+	-	-	-	-	1.85745	1.98951	1.94771													0.000260403	0.000260403	0.000260403	0.000260403	NA
FMNL3_HUMAN	FMNL3	>FMNL3_HUMAN Formin-like protein 3; AltName: Full=Formin homology 2 domain-containing protein 3; AltName: Full=WW domain-binding protein 3; Short=WBP-3; Accession=Q8IVF7; B0JZA7; Q6ZRJ1; [Homo sapiens (Human)]	7	24.4796	25.301	24.9597	10.1537	10.1537	10.1537	10.1537	10.1537	10.1537	10.1537	10.1537	10.1537	10.1537	10.1537	10.1537	7.01546e-16	a	b	b	b	b	+	-	-	-	-	1.86058	1.99496	1.93913													0.000260496	0.000260496	0.000260496	0.000260496	NA
LRC32_HUMAN	LRRC32	>LRC32_HUMAN Leucine-rich repeat-containing protein 32; AltName: Full=Garpin; AltName: Full=Glycoprotein A repetitions predominant; Short=GARP; Flags: Precursor; Accession=Q14392; Q86V06; [Homo sapiens (Human)]	4	24.9262	24.153	24.2903	10.1537	10.1537	10.1537	10.1537	10.1537	10.1537	10.1537	10.1537	10.1537	10.1537	10.1537	10.1537	9.56525e-16	a	b	b	b	b	+	-	-	-	-	2.0108	1.88028	1.90346													0.000277166	0.000277166	0.000277166	0.000277166	NA
PCDH1_HUMAN	PCDH1	>PCDH1_HUMAN Protocadherin-1; AltName: Full=Cadherin-like protein 1; AltName: Full=Protocadherin-42; Short=PC42; Flags: Precursor; Accession=Q08174; Q8IUP2; [Homo sapiens (Human)]	10	26.7641	27.823	27.5906	10.1537	10.1537	10.1537	10.1537	10.1537	10.1537	10.1537	10.1537	10.1537	25.1766	25.2466	25.6085	1.54414e-15	a	c	c	c	b	+	-	-	-	-	1.22682	1.35512	1.32697										1.03446	1.04294	1.0868	0.000347205	0.000347205	0.000347205	0.0134048	NA
FGD5_HUMAN	FGD5	>FGD5_HUMAN FYVE, RhoGEF and PH domain-containing protein 5; AltName: Full=Zinc finger FYVE domain-containing protein 23; Accession=Q6ZNL6; B3KVQ3; Q6MZY1; Q7Z303; Q8IYP3; Q8N861; Q8N8G4; [Homo sapiens (Human)]	16	26.3294	27.1724	27.0536	10.1537	10.1537	10.1537	10.1537	10.1537	10.1537	10.1537	10.1537	10.1537	24.4307	24.6555	25.1498	1.65831e-15	a	c	c	c	b	+	-	-	-	-	1.24495	1.35077	1.33586										1.00661	1.03483	1.09688	0.000248808	0.000248808	0.000248808	0.0039206	NA
CD34_HUMAN	CD34	>CD34_HUMAN Hematopoietic progenitor cell antigen CD34; AltName: CD_antigen=CD34; Flags: Precursor; Accession=P28906; A8K664; Q15970; Q15971; Q5JTA3; Q5JTA4; Q9UJB1; [Homo sapiens (Human)]	5	27.1601	28.0846	27.1778	10.1537	10.1537	10.1537	10.1537	10.1537	10.1537	10.1537	10.1537	10.1537	10.1537	10.1537	10.1537	1.68558e-15	a	b	b	b	b	+	-	-	-	-	1.88766	2.01652	1.89012													0.000310435	0.000310435	0.000310435	0.000310435	NA
RAP2C_HUMAN	RAP2C	>RAP2C_HUMAN Ras-related protein Rap-2c; Flags: Precursor; Accession=Q9Y3L5; B3KWD6; Q5H9H9; Q9BTS0; [Homo sapiens (Human)]	6	26.1311	25.6188	26.6171	10.1537	10.1537	10.1537	10.1537	10.1537	10.1537	10.1537	10.1537	10.1537	10.1537	10.1537	10.1537	2.13919e-15	a	b	b	b	b	+	-	-	-	-	1.93272	1.85527	2.0062													0.000325597	0.000325597	0.000325597	0.000325597	NA
DOCK1_HUMAN	DOCK1	>DOCK1_HUMAN Dedicator of cytokinesis protein 1; AltName: Full=180 kDa protein downstream of CRK; Short=DOCK180; Accession=Q14185; A9Z1Z5; [Homo sapiens (Human)]	5	23.6856	24.2418	24.587	10.1537	10.1537	10.1537	10.1537	10.1537	10.1537	10.1537	10.1537	10.1537	10.1537	10.1537	10.1537	3.1004e-15	a	b	b	b	b	+	-	-	-	-	1.84766	1.94345	2.0029													0.000350695	0.000350695	0.000350695	0.000350695	NA
TNF10_HUMAN	TNFSF10	>TNF10_HUMAN Tumor necrosis factor ligand superfamily member 10; AltName: Full=Apo-2 ligand; Short=Apo-2L; AltName: Full=TNF-related apoptosis-inducing ligand; Short=Protein TRAIL; AltName: CD_antigen=CD253; Accession=P50591; A1Y9B3; [Homo sapiens (Human)]	2	24.1021	24.9274	24.0513	10.1537	10.1537	10.1537	10.1537	10.1537	10.1537	10.1537	10.1537	10.1537	10.1537	10.1537	10.1537	5.92515e-15	a	b	b	b	b	+	-	-	-	-	1.88735	2.02759	1.87872													0.000399223	0.000399223	0.000399223	0.000399223	NA
ITA5_HUMAN	ITGA5	>ITA5_HUMAN Integrin alpha-5; AltName: Full=CD49 antigen-like family member E; AltName: Full=Fibronectin receptor subunit alpha; AltName: Full=Integrin alpha-F; AltName: Full=VLA-5; AltName: CD_antigen=CD49e; Contains: Integrin alpha-5 heavy chain; Contain	14	28.8423	29.4332	28.8725	10.1537	10.1537	10.1537	10.1537	10.1537	10.1537	26.606	25.3323	25.6201	26.8599	26.5548	26.4495	1.13173e-14	a	c	c	b	b	+	-	-	-	-	0.973717	1.0416	0.97719							0.716813	0.570497	0.60356	0.74598	0.710934	0.698835	0.000103358	0.000103358	0.00545761	0.000990068	NA
LRC8C_HUMAN	LRRC8C	>LRC8C_HUMAN Volume-regulated anion channel subunit LRRC8C; AltName: Full=Factor for adipocyte differentiation 158; AltName: Full=Leucine-rich repeat-containing protein 8C; Accession=Q8TDW0; B3KXS9; Q29RV6; Q9H075; [Homo sapiens (Human)]	8	26.28	25.9852	25.5264	10.1537	10.1537	10.1537	10.1537	10.1537	10.1537	25.4118	24.667	24.6886	25.208	24.6515	24.444	1.32503e-14	a	c	c	b	b	+	-	-	-	-	0.927481	0.888944	0.828962							0.813972	0.716602	0.719434	0.787332	0.714577	0.687451	0.000193071	0.000193071	0.0379591	0.0213537	NA
PTGIS_HUMAN	PTGIS	>PTGIS_HUMAN Prostacyclin synthase; EC=5.3.99.4 {ECO:0000269|PubMed:25623425}; AltName: Full=Prostaglandin I2 synthase; Accession=Q16647; Q3MII8; Q9HAX2; Q9HAX3; Q9HAX4; [Homo sapiens (Human)]	20	29.0747	30.1148	29.5729	10.1537	10.1537	10.1537	26.6967	26.4303	27.1535	10.1537	10.1537	10.1537	27.1209	27.8785	28.1854	1.56089e-14	a	d	c	d	b	+	-	-	-	-	0.899225	1.01331	0.953878				0.638392	0.609173	0.68849				0.68492	0.768015	0.801681	0.000238751	0.00234991	0.000238751	0.0131049	0.000161619
FYN_HUMAN	FYN	>FYN_HUMAN Tyrosine-protein kinase Fyn; EC=2.7.10.2; AltName: Full=Proto-oncogene Syn; AltName: Full=Proto-oncogene c-Fyn; AltName: Full=Src-like kinase; Short=SLK; AltName: Full=p59-Fyn; Accession=P06241; B5BU57; E1P557; H0UI48; Q16248; Q5R3A6; Q5R3A7; Q8	8	23.9331	24.4537	25.0754	10.1537	10.1537	10.1537	10.1537	10.1537	10.1537	10.1537	10.1537	10.1537	10.1537	10.1537	10.1537	2.44557e-14	a	b	b	b	b	+	-	-	-	-	1.83757	1.92523	2.02991													0.00053019	0.00053019	0.00053019	0.00053019	NA
GIMA7_HUMAN	GIMAP7	>GIMA7_HUMAN GTPase IMAP family member 7; AltName: Full=Immunity-associated nucleotide 7 protein; Short=IAN-7; Accession=Q8NHV1; [Homo sapiens (Human)]	5	25.142	25.8591	26.1921	10.1537	10.1537	10.1537	10.1537	10.1537	10.1537	24.64	25.1642	24.3639	24.1742	24.5389	24.7177	2.52895e-14	a	c	c	b	b	+	-	-	-	-	0.808878	0.90406	0.948254							0.74225	0.81183	0.705606	0.680431	0.728836	0.752562	0.000395361	0.000395361	0.0648382	0.0369417	NA
COR2B_HUMAN	CORO2B	>COR2B_HUMAN Coronin-2B; AltName: Full=Coronin-like protein C; Short=Clipin-C; AltName: Full=Protein FC96; Accession=Q9UQ03; A8K0W3; O94767; Q8TAN1; [Homo sapiens (Human)]	6	25.0996	25.946	26.3299	10.1537	10.1537	10.1537	10.1537	10.1537	10.1537	10.1537	10.1537	10.1537	10.1537	10.1537	10.1537	2.67298e-14	a	b	b	b	b	+	-	-	-	-	1.82403	1.95468	2.01393													0.000539711	0.000539711	0.000539711	0.000539711	NA
5NTD_HUMAN	NT5E	>5NTD_HUMAN 5-nucleotidase; Short=5-NT; EC=3.1.3.5; AltName: Full=Ecto-5-nucleotidase; AltName: CD_antigen=CD73; Flags: Precursor; Accession=P21589; B3KQI8; O75520; Q5W116; [Homo sapiens (Human)]	19	29.4114	28.6056	29.703	10.1537	10.1537	10.1537	10.1537	10.1537	10.1537	10.1537	10.1537	10.1537	25.192	25.2963	26.6582	1.14012e-13	a	c	c	c	b	+	-	-	-	-	1.39013	1.29926	1.423										0.914344	0.926103	1.07967	0.000295534	0.000295534	0.000295534	0.00518698	NA
SC6A4_HUMAN	SLC6A4	>SC6A4_HUMAN Sodium-dependent serotonin transporter; Short=SERT {ECO:0000250|UniProtKB:P31652}; AltName: Full=5HT transporter; Short=5HTT; AltName: Full=Solute carrier family 6 member 4; Accession=P31645; Q5EE02; [Homo sapiens (Human)]	9	28.5074	27.808	29.061	10.1537	10.1537	10.1537	10.1537	10.1537	10.1537	10.1537	10.1537	10.1537	26.6904	25.567	27.2364	2.19801e-13	a	c	c	c	b	+	-	-	-	-	1.29555	1.21624	1.35834										1.0895	0.962096	1.15141	0.000392004	0.000392004	0.000392004	0.0366681	NA
HDGR3_HUMAN		>HDGR3_HUMAN Hepatoma-derived growth factor-related protein 3; Short=HRP-3; AltName: Full=Hepatoma-derived growth factor 2; Short=HDGF-2; Accession=Q9Y3E1; [Homo sapiens (Human)]	6	27.417	27.9653	28.0545	26.5902	25.2605	25.4278	26.8124	26.8486	27.2326	10.1537	10.1537	10.1537	26.4105	26.8971	27.0669	4.86466e-13	a	c	ab	d	b	+	-	-	-	-	0.564394	0.643312	0.656154	0.445373	0.253958	0.278037	0.477364	0.482561	0.537851				0.41951	0.489543	0.513992	0.0235171	0.0301277	0.000127333	0.0218629	0.0907118
VIPR1_HUMAN	VIPR1	>VIPR1_HUMAN Vasoactive intestinal polypeptide receptor 1; Short=VIP-R-1; AltName: Full=Pituitary adenylate cyclase-activating polypeptide type II receptor; Short=PACAP type II receptor; Short=PACAP-R-2; Short=PACAP-R2; AltName: Full=VPAC1; Flags: Precurso	5	24.3621	24.9409	26.0061	10.1537	10.1537	10.1537	10.1537	10.1537	10.1537	10.1537	10.1537	10.1537	10.1537	10.1537	10.1537	6.92919e-13	a	b	b	b	b	+	-	-	-	-	1.81013	1.90352	2.0754													0.00103563	0.00103563	0.00103563	0.00103563	NA
S10AG_HUMAN	S100A16	>S10AG_HUMAN Protein S100-A16; AltName: Full=Aging-associated gene 13 protein; AltName: Full=Protein S100-F; AltName: Full=S100 calcium-binding protein A16; Accession=Q96FQ6; A8K439; D3DV52; Q5RHS6; [Homo sapiens (Human)]	7	27.1792	27.7676	28.13	25.4522	25.8984	25.9829	26.5551	25.2411	25.6354	10.1537	10.1537	10.1537	25.9787	26.3869	26.6933	9.98102e-13	a	b	b	c	b	+	-	-	-	-	0.59338	0.680188	0.733653	0.338572	0.40441	0.416872	0.501292	0.307426	0.365605				0.416254	0.476473	0.521685	0.0075353	0.0206408	0.000249395	0.0207449	0.943736
ITA3_HUMAN	ITGA3	>ITA3_HUMAN Integrin alpha-3; AltName: Full=CD49 antigen-like family member C; AltName: Full=FRP-2; AltName: Full=Galactoprotein B3; Short=GAPB3; AltName: Full=VLA-3 subunit alpha; AltName: CD_antigen=CD49c; Contains: Integrin alpha-3 heavy chain; Contains	13	27.5222	28.1519	27.1139	26.4448	27.1007	27.3265	26.7884	26.0726	25.4341	10.1537	10.1537	10.1537	26.3151	26.2653	26.5594	1.2216e-12	a	ab	b	c	b	+	-	-	-	-	0.591592	0.682774	0.532464	0.43557	0.530555	0.563252	0.485328	0.381662	0.289199				0.416777	0.409571	0.452162	0.187973	0.0420103	0.000299435	0.0466406	0.152877
ARHGF_HUMAN	ARHGEF15	>ARHGF_HUMAN Rho guanine nucleotide exchange factor 15; AltName: Full=Ephexin-5; Short=E5; AltName: Full=Vsm-RhoGEF; Accession=O94989; A8K6G1; Q8N449; Q9H8B4; [Homo sapiens (Human)]	16	28.6104	26.8348	27.0731	10.1537	10.1537	10.1537	10.1537	10.1537	10.1537	10.1537	10.1537	10.1537	26.0084	24.5464	25.4824	1.62529e-12	a	c	c	c	b	+	-	-	-	-	1.44045	1.22638	1.25511										1.12675	0.950483	1.06333	0.00102667	0.00102667	0.00102667	0.040282	NA
AQP1_HUMAN	AQP1	>AQP1_HUMAN Aquaporin-1; Short=AQP-1; AltName: Full=Aquaporin-CHIP; AltName: Full=Urine water channel; AltName: Full=Water channel protein for red blood cells and kidney proximal tubule; Accession=P29972; B5BU39; E7EM69; E9PC21; F5GY19; Q8TBI5; Q8TDC1; [Ho	5	30.0285	29.7616	29.871	26.7889	28.325	27.3546	10.1537	10.1537	10.1537	25.1719	26.3456	24.8464	28.2957	28.4228	28.4336	2.00469e-12	a	b	d	c	b	+	-	-	-	-	0.770463	0.734732	0.749374	0.336736	0.542391	0.412467				0.120243	0.277383	0.0766632	0.538474	0.555478	0.556928	0.0301908	1.54077e-05	0.00886965	0.00032317	0.000668736
SRC8_HUMAN	CTTN	>SRC8_HUMAN Src substrate cortactin; AltName: Full=Amplaxin; AltName: Full=Oncogene EMS1; Accession=Q14247; Q8N707; Q96H99; [Homo sapiens (Human)]	20	28.134	27.4306	27.1741	27.061	25.7528	26.6717	26.1143	26.1645	27.3661	10.1537	10.1537	10.1537	25.4363	25.4747	25.3761	4.10236e-12	a	ab	ab	c	b	+	-	-	-	-	0.717159	0.614071	0.576468	0.559885	0.368141	0.502826	0.421123	0.428484	0.604612				0.321752	0.327376	0.312928	0.093584	0.116085	0.000270993	0.0165686	0.929447
GIMA4_HUMAN	GIMAP4	>GIMA4_HUMAN GTPase IMAP family member 4; AltName: Full=Immunity-associated nucleotide 1 protein; Short=IAN-1; Short=hIAN1; AltName: Full=Immunity-associated protein 4; Accession=Q9NUV9; [Homo sapiens (Human)]	16;1	29.075	29.31	29.603	10.1537	10.1537	10.1537	23.5364	23.9359	26.02	27.1626	27.1852	27.9118	27.4471	26.9231	27.625	4.28157e-11	a	d	c	b	b	+	-	-	-	-	0.736495	0.768968	0.809462				-0.0290233	0.02619	0.314245	0.472166	0.475291	0.575716	0.511485	0.43907	0.536076	6.34129e-05	0.0210862	0.00503887	0.00223127	0.00286911
TNS2_HUMAN	TNS2	>TNS2_HUMAN Tensin-2; EC=3.1.3.-; AltName: Full=C1 domain-containing phosphatase and tensin homolog; Short=C1-TEN; AltName: Full=Tensin-like C1 domain-containing phosphatase; Accession=Q8NFF9; Q8NFG0; Q96P25; Q9NT29; Q9UPS7; [Homo sapiens (Human)]	21	27.6136	26.6915	28.439	26.7179	24.7127	24.444	26.6191	26.2943	26.8803	10.1537	10.1537	10.1537	25.117	24.7799	25.7034	2.29601e-10	a	b	ab	c	b	+	-	-	-	-	0.691692	0.554479	0.814504	0.558414	0.260062	0.220074	0.54371	0.495391	0.582581				0.320212	0.270049	0.407457	0.0662529	0.182376	0.000837739	0.0243447	0.205605
SPB6_HUMAN	SERPINB6	>SPB6_HUMAN Serpin B6; AltName: Full=Cytoplasmic antiproteinase; Short=CAP; AltName: Full=Peptidase inhibitor 6; Short=PI-6; AltName: Full=Placental thrombin inhibitor; Accession=P35237; B2RBA8; Q59F97; Q5TD06; Q7Z2Y7; Q96J44; Q9UDI7; [Homo sapiens (Human)	14	27.0745	28.2811	29.3449	26.2178	23.7152	25.3235	10.1537	10.1537	10.1537	25.9213	26.1143	27.2164	26.179	25.9367	26.8553	9.02559e-10	a	b	c	ab	ab	+	-	-	-	-	0.556046	0.731143	0.885521	0.431728	0.0685623	0.301948				0.388702	0.416704	0.576637	0.426092	0.390935	0.524239	0.0333814	0.00131331	0.0910337	0.0842748	0.00239574
DYSF_HUMAN	DYSF	>DYSF_HUMAN Dysferlin; AltName: Full=Dystrophy-associated fer-1-like protein; AltName: Full=Fer-1-like protein 1; Accession=Q09EX5; Q0H395; Q53QY3; Q53TD2; Q8TEL8; Q9UEN7; [Homo sapiens (Human)]	81	31.431	31.7219	31.9507	24.8971	24.8809	23.8908	26.5434	26.2718	25.4901	28.523	28.8465	28.3744	29.5851	29.9607	29.567	6.95615e-09	a	e	d	c	b	+	-	-	-	-	1.24439	1.35404	1.44025	-1.21795	-1.22406	-1.59718	-0.597525	-0.699889	-0.994501	0.148511	0.270427	0.0924771	0.548747	0.690324	0.541942	0.000458227	0.000686375	0.000112985	0.000611057	0.0281856
PML_HUMAN	PML	>PML_HUMAN Protein PML; AltName: Full=Promyelocytic leukemia protein; AltName: Full=RING finger protein 71; AltName: Full=Tripartite motif-containing protein 19; Accession=Q9BZY0; Q9BZY2; Q9BZY3; [Homo sapiens (Human)]	44	31.8351	31.6858	31.6573	29.0036	29.198	29.213	29.9807	29.9763	29.8599	29.1128	28.8723	28.8329	30.0843	30.1748	30.5947	7.37156e-09	a	c	b	c	b	+	-	-	-	-	1.76503	1.62098	1.59355	-0.966459	-0.778966	-0.764445	-0.0238191	-0.0280881	-0.140378	-0.861087	-1.09308	-1.13115	0.0760612	0.163431	0.56842	1.08823e-05	2.821e-05	4.67498e-05	0.00646721	0.00142966
MYO1C_HUMAN	MYO1C	>MYO1C_HUMAN Unconventional myosin-Ic; AltName: Full=Myosin I beta; Short=MMI-beta; Short=MMIb; Accession=O00159; Q4LE56; Q6NVJ7; Q86Y95; [Homo sapiens (Human)]	89;2;1	33.7663	34.0526	33.8561	32.447	31.9132	31.6022	32.2612	32.026	32.5161	30.1044	29.4742	29.3926	32.2504	32.212	32.4241	1.43116e-07	a	b	b	c	b	+	-	-	-	-	1.22333	1.42388	1.28624	0.299162	-0.0747279	-0.292569	0.168999	0.00428789	0.347579	-1.34178	-1.7832	-1.84039	0.161494	0.134586	0.283114	0.00998811	0.00154022	0.000978438	0.000174088	0.3931
VAMP3_HUMAN	VAMP3	>VAMP3_HUMAN Vesicle-associated membrane protein 3; Short=VAMP-3; AltName: Full=Cellubrevin; Short=CEB; AltName: Full=Synaptobrevin-3; Accession=Q15836; Q9BRV4; [Homo sapiens (Human)]	6	29.5851	29.6709	29.4765	28.5346	28.606	28.5466	28.0345	28.1157	28.207	28.0016	27.4984	27.8096	28.4013	28.5373	28.5351	1.72023e-07	a	b	c	d	b	+	-	-	-	-	1.6932	1.82759	1.52314	0.0479518	0.159706	0.0666419	-0.735351	-0.608149	-0.465177	-0.786947	-1.57505	-1.08755	-0.160875	0.0521872	0.048696	0.0010042	4.63054e-05	0.0027704	0.000152909	0.00527064
FLNB_HUMAN	FLNB	>FLNB_HUMAN Filamin-B; Short=FLN-B; AltName: Full=ABP-278; AltName: Full=ABP-280 homolog; AltName: Full=Actin-binding-like protein; AltName: Full=Beta-filamin; AltName: Full=Filamin homolog 1; Short=Fh1; AltName: Full=Filamin-3; AltName: Full=Thyroid autoa	137	32.5301	32.7732	32.4449	28.4185	29.6545	30.5479	25.6241	24.9051	24.8754	29.1762	29.7739	29.6967	30.3965	30.7462	30.7885	2.10977e-07	a	b	c	b	b	+	-	-	-	-	1.18193	1.27644	1.1488	-0.416626	0.0639186	0.411256	-1.5031	-1.78264	-1.79417	-0.122042	0.11034	0.0803045	0.352399	0.488371	0.504822	0.0359615	0.000243941	0.000711123	0.000342831	0.0105793
SDPR_HUMAN	SDPR	>SDPR_HUMAN Serum deprivation-response protein; AltName: Full=Cavin-2; AltName: Full=PS-p68; AltName: Full=Phosphatidylserine-binding protein; Accession=O95810; [Homo sapiens (Human)]	27	33.8935	33.6101	33.6749	30.7186	30.1368	30.4296	31.2489	31.1565	31.3288	29.5112	28.1746	28.6097	31.6138	31.2268	31.9787	3.26298e-07	a	c	bc	d	b	+	-	-	-	-	1.60808	1.4417	1.47973	-0.255694	-0.597227	-0.425333	0.0555977	0.00135389	0.102521	-0.964474	-1.74906	-1.49368	0.269821	0.0426209	0.484046	0.000426934	8.61999e-05	0.00460783	0.00481479	0.0313696
MOES_HUMAN	MSN	>MOES_HUMAN Moesin; AltName: Full=Membrane-organizing extension spike protein; Accession=P26038; [Homo sapiens (Human)]	63	33.2257	33.454	33.7196	31.2469	30.7366	30.6883	31.1223	31.0486	31.3845	32.8854	33.1025	33.0851	32.4484	32.8841	33.0642	3.66947e-07	a	c	c	ab	b	+	-	-	-	-	0.872593	1.08171	1.32504	-0.939993	-1.40743	-1.45168	-1.05415	-1.12159	-0.813917	0.560917	0.759753	0.743813	0.16057	0.559719	0.724643	0.000457768	0.000361245	0.0714405	0.0482723	0.242774
SPTB2_HUMAN	SPTBN1	>SPTB2_HUMAN Spectrin beta chain, non-erythrocytic 1; AltName: Full=Beta-II spectrin; AltName: Full=Fodrin beta chain; AltName: Full=Spectrin, non-erythroid beta chain 1; Accession=Q01082; B2RP63; O60837; Q16057; Q53R99; Q59ER3; Q8IX99; [Homo sapiens (Huma	195;1;1	35.1186	34.7621	34.9808	32.8718	32.3422	32.652	33.7526	32.7358	33.2052	31.4746	30.7451	30.6713	33.5404	33.0758	33.5352	1.49494e-06	a	b	b	c	b	+	-	-	-	-	1.52698	1.26623	1.4262	-0.116379	-0.503729	-0.27715	0.527845	-0.215881	0.127494	-1.1383	-1.67186	-1.72583	0.372668	0.0328354	0.368867	0.000480386	0.0186994	0.00138856	0.00187896	0.162934
GBB1_HUMAN	GNB1	>GBB1_HUMAN Guanine nucleotide-binding protein G(I)/G(S)/G(T) subunit beta-1; AltName: Full=Transducin beta chain 1; Accession=P62873; B1AJZ7; P04697; P04901; Q1RMY8; [Homo sapiens (Human)]	16	30.6971	31.294	31.1103	29.8394	29.8316	29.8748	29.2386	29.337	29.3803	30.2754	30.0496	30.1094	30.2198	30.3209	30.3957	1.50447e-06	a	c	d	bc	b	+	-	-	-	-	0.945912	1.94409	1.63695	-0.488633	-0.501699	-0.429509	-1.49356	-1.32902	-1.25659	0.240474	-0.137139	-0.0371038	0.147463	0.316649	0.441718	0.0209625	0.00771403	0.0253915	0.0457925	0.00334729
CTNA1_HUMAN	CTNNA1	>CTNA1_HUMAN Catenin alpha-1; AltName: Full=Alpha E-catenin; AltName: Full=Cadherin-associated protein; AltName: Full=Renal carcinoma antigen NY-REN-13; Accession=P35221; Q12795; Q8N1C0; [Homo sapiens (Human)]	61;1	32.4263	32.3547	32.295	29.7453	30.2967	30.8429	28.5317	27.261	27.8884	27.3023	25.7636	25.3237	30.3584	30.2871	30.4495	1.55426e-06	a	b	c	d	b	+	-	-	-	-	1.31321	1.28206	1.25609	0.14659	0.386538	0.624219	-0.381537	-0.934452	-0.661446	-0.916499	-1.58604	-1.77748	0.413367	0.38236	0.453015	0.0214999	0.00623959	0.00893568	7.58716e-06	0.00816766
CYFP1_HUMAN	CYFIP1	>CYFP1_HUMAN Cytoplasmic FMR1-interacting protein 1; AltName: Full=Specifically Rac1-associated protein 1; Short=Sra-1; AltName: Full=p140sra-1; Accession=Q7L576; A8K6D9; Q14467; Q5IED0; Q6ZSX1; Q9BSD9; Q9BVC7; [Homo sapiens (Human)]	38	29.141	29.2934	29.3267	27.404	26.8841	26.7986	27.9656	27.7059	28.0069	28.2578	28.3287	28.6696	28.4168	28.4188	28.6551	1.68305e-06	a	d	c	b	b	+	-	-	-	-	1.18054	1.37559	1.41812	-1.04168	-1.70683	-1.81621	-0.323153	-0.6554	-0.270312	0.0507101	0.141313	0.577535	0.254126	0.256666	0.558991	0.0041712	0.000712579	0.0115587	0.00216944	0.0275868
PTRF_HUMAN	PTRF	>PTRF_HUMAN Polymerase I and transcript release factor; AltName: Full=Cavin-1; Accession=Q6NZI2; B2RAW7; O00535; Q6GMY1; Q96H74; Q9BT85; Q9HAP4; [Homo sapiens (Human)]	32	34.8067	34.795	34.8611	32.9685	31.7781	31.9954	32.6895	32.6979	33.4538	30.6639	29.4754	29.8216	32.7956	32.6263	33.0243	2.37727e-06	a	b	b	c	b	+	-	-	-	-	1.35878	1.35172	1.39177	0.245324	-0.475781	-0.344182	0.0762791	0.0813827	0.539273	-1.15072	-1.87063	-1.66095	0.140583	0.0380139	0.279125	0.0193705	0.0172861	0.00516747	0.00258727	0.199749
SPTN1_HUMAN	SPTAN1	>SPTN1_HUMAN Spectrin alpha chain, non-erythrocytic 1; AltName: Full=Alpha-II spectrin; AltName: Full=Fodrin alpha chain; AltName: Full=Spectrin, non-erythroid alpha subunit; Accession=Q9P0V0; [Homo sapiens (Human)]	247	35.1503	34.6586	34.9341	32.9081	32.242	32.5553	33.7688	32.8083	33.2297	31.5881	30.888	30.6353	33.5717	33.0696	33.5686	3.70648e-06	a	b	b	c	b	+	-	-	-	-	1.57237	1.20626	1.4114	-0.097006	-0.592971	-0.359723	0.543777	-0.171371	0.142387	-1.07983	-1.60106	-1.78923	0.397017	0.0232121	0.394765	0.000903498	0.0135407	0.00131747	0.00254397	0.11562
LIMA1_HUMAN	LIMA1	>LIMA1_HUMAN LIM domain and actin-binding protein 1; AltName: Full=Epithelial protein lost in neoplasm; Accession=Q9NXC3; Q9NXU6; Q9P0H8; Q9UHB5; [Homo sapiens (Human)]	28;1	29.6048	29.4216	29.3697	27.396	27.5515	27.2614	27.5506	27.3105	26.5475	25.6539	24.8533	26.1123	27.5176	27.1257	27.3871	4.71728e-06	a	b	b	c	b	+	-	-	-	-	1.67002	1.53265	1.49369	0.0138121	0.130413	-0.0871034	0.12973	-0.0502593	-0.622404	-1.29238	-1.8927	-0.948731	0.104978	-0.188875	0.00717558	5.75123e-05	0.0128289	0.00697792	0.000306844	0.474378
PON2_HUMAN	PON2	>PON2_HUMAN Serum paraoxonase/arylesterase 2; Short=PON 2; EC=3.1.1.2; EC=3.1.1.81; AltName: Full=Aromatic esterase 2; Short=A-esterase 2; AltName: Full=Serum aryldialkylphosphatase 2; Accession=Q86YL0; [Homo sapiens (Human)]	14	30.349	30.4106	30.5941	28.6497	29.9722	30.0515	27.6061	27.1616	28.0356	26.647	26.3996	26.5294	28.4086	28.5066	29.1205	6.16215e-06	a	ab	c	d	b	+	-	-	-	-	1.20192	1.24335	1.36687	0.0584672	0.948355	1.00173	-0.643759	-0.942884	-0.354776	-1.28913	-1.45557	-1.36822	-0.103787	-0.037832	0.375268	0.185547	0.00473567	2.81108e-06	0.00959095	0.0305695
CAV1_HUMAN	CAV1	>CAV1_HUMAN Caveolin-1; Accession=Q03135; Q9UGP1; Q9UNG1; Q9UQH6; [Homo sapiens (Human)]	17;2	34.7353	34.7055	34.4544	32.7233	31.6665	31.6282	32.7101	32.3869	32.7047	31.0402	29.7705	29.5115	33.2368	32.8032	33.2495	7.84286e-06	a	b	b	c	b	+	-	-	-	-	1.42122	1.40239	1.24354	0.14856	-0.519879	-0.544167	0.140239	-0.0642327	0.136773	-0.916099	-1.7192	-1.88301	0.473371	0.199126	0.481381	0.0139829	0.000156883	0.0088605	0.00200699	0.234555
EHD4_HUMAN	EHD4	>EHD4_HUMAN EH domain-containing protein 4 {ECO:0000305}; AltName: Full=Hepatocellular carcinoma-associated protein 10/11 {ECO:0000303|PubMed:12097419}; AltName: Full=PAST homolog 4 {ECO:0000305}; Accession=Q9H223; Q9HAR1; Q9NZN2; [Homo sapiens (Human)]	43	31.5022	30.833	31.3025	25.3888	26.2167	24.1011	26.4167	24.3768	23.8716	27.8017	27.9989	28.1874	29.0272	28.6763	28.6189	1.01936e-05	a	c	c	b	b	+	-	-	-	-	1.54014	1.27453	1.46087	-0.885979	-0.557432	-1.39701	-0.47805	-1.28759	-1.48806	0.0715755	0.149843	0.224666	0.557935	0.418675	0.395882	0.00613514	0.010956	0.000593726	0.00107705	0.74492
TBA1C_HUMAN	TUBA1C	>TBA1C_HUMAN Tubulin alpha-1C chain; AltName: Full=Alpha-tubulin 6; AltName: Full=Tubulin alpha-6 chain; Accession=Q9BQE3; [Homo sapiens (Human)]	36	34.4341	34.8378	34.6577	34.4642	34.2116	33.828	33.6248	33.5783	33.4223	33.0013	33.0994	33.0761	33.6903	33.9144	33.6437	1.36344e-05	a	b	c	d	bc	+	-	-	-	-	1.03483	1.72889	1.41935	1.08651	0.652253	-0.00739805	-0.356705	-0.436668	-0.704909	-1.42889	-1.26011	-1.30017	-0.244093	0.141271	-0.324166	0.10808	0.0034937	0.00352738	0.00468252	0.0652001
CTND1_HUMAN	CTNND1	>CTND1_HUMAN Catenin delta-1; AltName: Full=Cadherin-associated Src substrate; Short=CAS; AltName: Full=p120 catenin; Short=p120(ctn); AltName: Full=p120(cas); Accession=Q6RBX8; Q9UP71; Q9UP72; Q9UP73; [Homo sapiens (Human)]	48	31.4518	31.2378	31.2721	28.2545	28.9061	29.3127	27.4782	25.9635	27.1148	27.4736	25.5956	26.4428	28.9286	28.8198	29.2678	1.46035e-05	a	b	c	c	b	+	-	-	-	-	1.58081	1.46613	1.48449	-0.132217	0.216851	0.434724	-0.548134	-1.3597	-0.742841	-0.550646	-1.55679	-1.10287	0.228922	0.170616	0.410649	0.0119915	0.00914988	0.0115458	0.000696404	0.0288232
E41L2_HUMAN	EPB41L2	>E41L2_HUMAN Band 4.1-like protein 2; AltName: Full=Generally expressed protein 4.1; Short=4.1G; Accession=O43491; B4DHI8; E9PPD9; Q5T4F0; Q68DV2; [Homo sapiens (Human)]	41	30.1492	30.1861	30.5872	28.6678	26.5122	27.0528	29.0367	28.5763	29.3455	25.3664	24.8065	24.6779	28.3989	27.6214	29.0421	1.87811e-05	a	c	ab	d	bc	+	-	-	-	-	1.10971	1.12879	1.33607	0.344174	-0.769794	-0.490434	0.534806	0.296865	0.694381	-1.36187	-1.65122	-1.71768	0.205209	-0.196586	0.537589	0.0411975	0.0115937	8.55368e-05	0.0308609	0.123795
VAT1_HUMAN	VAT1	>VAT1_HUMAN Synaptic vesicle membrane protein VAT-1 homolog; EC=1.-.-.-; Accession=Q99536; A8K345; B0AZP7; B4DPX4; Q13035; Q5BKZ7; Q96A39; Q9BUT8; [Homo sapiens (Human)]	27;1	30.6469	31.6316	31.9392	28.1398	26.9312	26.9623	28.7906	28.0843	28.1246	29.6624	29.8495	30.6993	29.9784	30.3815	30.4332	2.36343e-05	a	c	c	b	ab	+	-	-	-	-	0.740413	1.36717	1.56297	-0.855392	-1.62464	-1.60485	-0.441105	-0.890695	-0.865024	0.113754	0.232849	0.773749	0.314936	0.571454	0.604415	0.00188201	0.00510462	0.0591945	0.0855014	0.114726
PLEC_HUMAN	PLEC	>PLEC_HUMAN Plectin; Short=PCN; Short=PLTN; AltName: Full=Hemidesmosomal protein 1; Short=HD1; AltName: Full=Plectin-1; Accession=Q6S381; Q6S382; Q6S383; [Homo sapiens (Human)]	375;1	35.267	35.1868	35.1208	33.4823	32.4747	33.1252	33.5329	33.12	33.2417	33.9328	33.4501	33.8331	33.9815	33.752	33.9531	2.55235e-05	a	c	bc	b	b	+	-	-	-	-	1.7758	1.67669	1.59513	-0.430061	-1.67544	-0.871501	-0.36754	-0.87794	-0.727409	0.126679	-0.469932	0.00353398	0.186985	-0.0967823	0.151794	0.0165033	0.00184764	0.00653446	0.000388604	0.465708
KCD12_HUMAN	KCTD12	>KCD12_HUMAN BTB/POZ domain-containing protein KCTD12; AltName: Full=Pfetin; AltName: Full=Predominantly fetal expressed T1 domain; Accession=Q96CX2; [Homo sapiens (Human)]	22;1;1	30.468	30.2975	30.9207	28.0775	26.6845	26.7765	28.3913	27.6686	28.3303	29.5539	29.66	29.7973	29.0145	29.6292	29.5899	2.60151e-05	a	c	c	ab	b	+	-	-	-	-	1.14282	1.01092	1.49299	-0.706362	-1.78391	-1.71274	-0.463633	-1.02265	-0.510838	0.435689	0.517755	0.623972	0.0184345	0.493956	0.46359	0.00888114	0.00146466	0.0286678	0.0135038	0.157138
AP2M1_HUMAN	AP2M1	>AP2M1_HUMAN AP-2 complex subunit mu; AltName: Full=AP-2 mu chain; AltName: Full=Adaptin-mu2; AltName: Full=Adaptor protein complex AP-2 subunit mu; AltName: Full=Adaptor-related protein complex 2 subunit mu; AltName: Full=Clathrin assembly protein complex	22	28.5398	28.8587	28.833	27.5667	27.4267	27.437	27.902	28.1043	28.1182	28.4924	28.2844	28.5333	28.1036	28.2167	28.5809	2.97766e-05	a	d	c	ab	bc	+	-	-	-	-	0.735081	1.42459	1.369	-1.36915	-1.6718	-1.64947	-0.643967	-0.206576	-0.176581	0.632674	0.182795	0.721004	-0.208036	0.0363551	0.824077	0.00218525	0.00688365	0.0793986	0.0727955	0.00425031
SR140_HUMAN	U2SURP	>SR140_HUMAN U2 snRNP-associated SURP motif-containing protein; AltName: Full=140 kDa Ser/Arg-rich domain protein; AltName: Full=U2-associated protein SR140; Accession=O15042; A0PJ60; Q0D2M1; Q2NKQ7; Q9BR70; [Homo sapiens (Human)]	11	26.5519	26.5495	26.4459	25.9849	26.0389	26.1869	25.3784	25.3878	25.4892	26.0415	25.9506	26.5604	25.3887	25.2993	25.5377	3.13907e-05	a	b	c	ab	c	+	-	-	-	-	1.33049	1.32545	1.10759	0.137739	0.251233	0.562625	-1.13816	-1.11844	-0.905174	0.256835	0.0654743	1.34846	-1.11652	-1.30452	-0.803088	0.00635306	2.50944e-05	0.220173	0.000822415	0.00192575
RCN1_HUMAN	RCN1	>RCN1_HUMAN Reticulocalbin-1; Flags: Precursor; Accession=Q15293; B7Z1M1; D3DR00; [Homo sapiens (Human)]	16	29.9957	30.5878	30.4354	29.262	30.0788	29.4663	28.5511	29.0383	29.2139	27.664	26.7156	27.5489	28.7874	29.2221	29.3626	3.41399e-05	a	ab	b	c	b	+	-	-	-	-	0.858759	1.40341	1.26322	0.183953	0.935271	0.371883	-0.469876	-0.0218091	0.139692	-1.28578	-2.15815	-1.39171	-0.252548	0.147216	0.276464	0.0779147	0.00637718	0.0022996	0.00804284	0.104712
EHD2_HUMAN	EHD2	>EHD2_HUMAN EH domain-containing protein 2 {ECO:0000305}; AltName: Full=PAST homolog 2 {ECO:0000305}; Accession=Q9NZN4; B2RDH9; B4DNU6; Q96CB6; [Homo sapiens (Human)]	51	32.961	33.6939	33.6404	32.1546	30.9308	30.821	31.6361	31.2464	32.4462	29.6545	29.4242	29.2763	31.7774	32.2311	32.5038	3.42774e-05	a	b	b	c	b	+	-	-	-	-	0.947708	1.46819	1.43017	0.375047	-0.49408	-0.572078	0.00683338	-0.269968	0.582116	-1.40044	-1.564	-1.66904	0.107139	0.429365	0.62304	0.0206047	0.02277	0.0008297	0.0168107	0.442383
RALA_HUMAN	RALA	>RALA_HUMAN Ras-related protein Ral-A; Flags: Precursor; Accession=P11233; A4D1W3; [Homo sapiens (Human)]	13	29.7738	30.3417	29.945	26.5968	27.5053	25.5225	25.0996	24.602	24.3791	25.9752	27.0313	24.7085	27.9045	27.8358	27.801	3.94127e-05	a	bc	d	cd	b	+	-	-	-	-	1.40093	1.68788	1.48744	-0.204506	0.254606	-0.747372	-0.96104	-1.21251	-1.32516	-0.518581	0.0150769	-1.15871	0.456318	0.421622	0.404001	0.0193349	5.87851e-05	0.0204272	0.004794	0.0699584
TAP2_HUMAN	TAP2	>TAP2_HUMAN Antigen peptide transporter 2; Short=APT2; AltName: Full=ATP-binding cassette sub-family B member 3; AltName: Full=Peptide supply factor 2; AltName: Full=Peptide transporter PSF2; Short=PSF-2; AltName: Full=Peptide transporter TAP2; AltName: Fu	20	30.0432	29.731	29.6007	26.6331	26.8982	26.7449	27.5257	26.7302	25.6098	28.2853	28.0513	28.411	28.3584	28.179	28.5504	4.0607e-05	a	c	c	b	b	+	-	-	-	-	1.64104	1.39551	1.29297	-1.04115	-0.83267	-0.953211	-0.339082	-0.964787	-1.84604	0.25836	0.0743192	0.357202	0.315871	0.174755	0.466911	0.000172817	0.024342	0.000973889	0.00128501	0.8293
ADDA_HUMAN	ADD1	>ADDA_HUMAN Alpha-adducin; AltName: Full=Erythrocyte adducin subunit alpha; Accession=Q14729; Q16156; Q86XM2; Q9UJB6; [Homo sapiens (Human)]	22;1	29.5918	29.0294	29.2073	26.4028	26.1774	26.084	27.9503	27.1179	27.1734	25.733	27.1386	25.9555	27.3851	27.0828	27.6578	4.54731e-05	a	c	b	c	b	+	-	-	-	-	1.88981	1.42351	1.57101	-0.754194	-0.941138	-1.01852	0.528801	-0.161293	-0.11528	-1.30956	-0.144149	-1.12505	0.0602473	-0.190468	0.286276	0.000383691	0.00720253	0.0120368	0.00126474	0.0355211
B2MG_HUMAN	B2M	>B2MG_HUMAN Beta-2-microglobulin; Contains: Beta-2-microglobulin form pI 5.3; Flags: Precursor; Accession=P61769; P01884; Q540F8; Q6IAT8; Q9UCK0; Q9UD48; Q9UDF4; [Homo sapiens (Human)]	10	31.7318	31.7866	31.511	29.1977	29.1738	29.3017	29.8129	29.4667	28.6959	30.7892	30.1308	29.6932	30.7324	30.6201	30.8269	4.61558e-05	a	c	c	b	b	+	-	-	-	-	1.50886	1.56399	1.28683	-1.03951	-1.06353	-0.9349	-0.420828	-0.768955	-1.54409	0.560949	-0.101171	-0.541178	0.503801	0.390871	0.598864	0.000179124	0.0146295	0.0364581	0.00124591	0.789685
EHD3_HUMAN	EHD3	>EHD3_HUMAN EH domain-containing protein 3 {ECO:0000305}; AltName: Full=PAST homolog 3 {ECO:0000305}; Accession=Q9NZN3; B4DFR5; D6W574; Q8N514; Q9NZB3; [Homo sapiens (Human)]	46	30.8779	30.6129	31.0334	28.5939	27.6493	27.7268	29.2641	28.064	29.2586	28.0302	28.086	28.2488	29.5854	29.122	29.3381	4.93519e-05	a	c	bc	c	b	+	-	-	-	-	1.64181	1.406	1.78024	-0.390524	-1.23101	-1.16204	0.205851	-0.862033	0.200963	-0.892111	-0.842483	-0.697591	0.491782	0.079436	0.271713	0.005103	0.029552	0.00026122	0.00123347	0.161821
AOFA_HUMAN	MAOA	>AOFA_HUMAN Amine oxidase [flavin-containing] A; EC=1.4.3.4; AltName: Full=Monoamine oxidase type A; Short=MAO-A; Accession=P21397; B4DF46; Q16426; [Homo sapiens (Human)]	31	32.3599	32.9784	32.696	30.8311	33.2474	32.7991	30.6334	30.7766	30.6516	28.5264	27.4915	26.9194	30.6298	31.4404	31.201	5.16262e-05	a	ab	b	c	ab	+	-	-	-	-	0.764905	1.08429	0.938464	-0.0246409	1.22324	0.991728	-0.126719	-0.0527863	-0.117304	-1.21485	-1.74933	-2.04477	-0.128608	0.290014	0.166377	0.659015	0.00550816	0.00401444	0.0075903	0.162527
LAP2B_HUMAN	TMPO	>LAP2B_HUMAN Lamina-associated polypeptide 2, isoforms beta/gamma; AltName: Full=Thymopoietin, isoforms beta/gamma; Short=TP beta/gamma; AltName: Full=Thymopoietin-related peptide isoforms beta/gamma; Short=TPRP isoforms beta/gamma; Contains: Thymopoietin;	22	30.8855	30.7809	30.9265	29.7415	29.1965	29.8483	29.6393	29.7429	29.5782	30.369	30.2447	30.3815	29.9487	29.3809	29.5545	7.02012e-05	a	c	c	b	c	+	-	-	-	-	1.57427	1.38517	1.64841	-0.493581	-1.47881	-0.300546	-0.678435	-0.491109	-0.78885	0.640643	0.415862	0.663268	-0.119196	-1.14543	-0.831665	0.0205029	5.20048e-05	0.000981483	0.0135344	0.803694
RADI_HUMAN	RDX	>RADI_HUMAN Radixin; Accession=P35241; A7YIJ8; A7YIK0; A7YIK3; B7Z9U6; F5H1A7; Q86Y61; [Homo sapiens (Human)]	52	31.6018	31.0082	31.3262	23.5105	26.2088	26.6106	25.5613	25.3239	25.1934	26.8961	24.6473	26.7944	29.0122	28.3526	29.2119	7.08276e-05	a	c	c	c	b	+	-	-	-	-	1.64308	1.40999	1.53489	-1.53403	-0.474538	-0.316733	-0.728754	-0.821992	-0.87322	-0.204636	-1.08765	-0.24459	0.626265	0.367271	0.704652	0.0235777	3.55149e-05	0.0153811	0.0024822	0.939466
SMC3_HUMAN	SMC3	>SMC3_HUMAN Structural maintenance of chromosomes protein 3; Short=SMC protein 3; Short=SMC-3; AltName: Full=Basement membrane-associated chondroitin proteoglycan; Short=Bamacan; AltName: Full=Chondroitin sulfate proteoglycan 6; AltName: Full=Chromosome-as	45	28.8547	28.8209	28.7853	28.1204	27.8433	28.1838	28.3479	28.3875	28.3859	28.3516	28.097	28.1017	28.287	28.1545	28.1034	7.26621e-05	a	c	b	bc	bc	+	-	-	-	-	1.80406	1.68954	1.56903	-0.681101	-1.61881	-0.466591	0.0888719	0.222651	0.217547	0.101289	-0.760244	-0.74447	-0.117257	-0.565871	-0.738649	0.0152251	0.000144954	0.0132349	0.00339178	0.087773
1A03_HUMAN;1A36_HUMAN		>1A03_HUMAN HLA class I histocompatibility antigen, A-3 alpha chain; AltName: Full=MHC class I antigen A*3; Flags: Precursor; Accession=Q9MYG4; Q9TPR8; [Homo sapiens (Human)];>1A36_HUMAN HLA class I histocompatibility antigen, A-36 alpha chain; AltName: Fu	26;18	32.7378	32.1677	32.5064	30.0212	29.5345	29.741	30.3029	29.8094	28.749	31.2376	30.4355	30.4966	31.3787	30.9986	31.1889	9.04192e-05	a	cd	d	bc	b	+	-	-	-	-	1.7396	1.23977	1.53667	-0.642281	-1.06896	-0.887943	-0.39526	-0.827975	-1.75767	0.424229	-0.27899	-0.22543	0.547963	0.214706	0.381569	0.000277489	0.0160266	0.00747623	0.00475844	0.786699
CPSF7_HUMAN	CPSF7	>CPSF7_HUMAN Cleavage and polyadenylation specificity factor subunit 7; AltName: Full=Cleavage and polyadenylation specificity factor 59 kDa subunit; Short=CFIm59; Short=CPSF 59 kDa subunit; AltName: Full=Pre-mRNA cleavage factor Im 59 kDa subunit; Accessi	6	25.7013	25.9299	25.6325	24.8936	24.4036	24.7345	25.2939	25.1155	25.2998	25.4944	25.4565	25.2679	25.2583	25.1975	25.1859	9.16652e-05	a	c	b	ab	b	+	-	-	-	-	1.15867	1.75552	0.978938	-0.950977	-2.23046	-1.36629	0.094614	-0.371338	0.110064	0.618122	0.519345	0.0266997	0.00156785	-0.157117	-0.187361	0.00566954	0.012094	0.0407681	0.0212862	0.0448069
GBB2_HUMAN	GNB2	>GBB2_HUMAN Guanine nucleotide-binding protein G(I)/G(S)/G(T) subunit beta-2; AltName: Full=G protein subunit beta-2; AltName: Full=Transducin beta chain 2; Accession=P62879; B3KPU1; P11016; P54312; [Homo sapiens (Human)]	16;2	29.0625	29.6055	29.4953	28.48	28.395	28.5758	28.0776	28.0302	28.0122	28.335	28.6056	28.5124	28.2544	28.7543	28.663	9.44918e-05	a	bc	c	bc	b	+	-	-	-	-	0.979371	2.10638	1.87766	-0.229573	-0.40591	-0.0307322	-1.06459	-1.16293	-1.20026	-0.530526	0.0311187	-0.162305	-0.697721	0.339824	0.150192	0.0236214	0.0138295	0.017843	0.0215162	0.00729412
TBB4B_HUMAN	TUBB4B	>TBB4B_HUMAN Tubulin beta-4B chain; AltName: Full=Tubulin beta-2 chain; AltName: Full=Tubulin beta-2C chain; Accession=P68371; A2BFA2; P05217; [Homo sapiens (Human)]	34	34.3272	34.6406	34.2636	34.2965	34.0179	33.6179	33.4748	32.8356	33.1293	32.893	33.0837	32.9565	33.4648	33.4561	33.43	9.84234e-05	a	ab	c	c	bc	+	-	-	-	-	1.25719	1.79349	1.14841	1.20471	0.727906	0.0435146	-0.201426	-1.29513	-0.792693	-1.19694	-0.870617	-1.08832	-0.218609	-0.233471	-0.278013	0.147737	0.00736311	0.00189475	0.0138524	0.0372293
DDX17_HUMAN	DDX17	>DDX17_HUMAN Probable ATP-dependent RNA helicase DDX17; EC=3.6.4.13; AltName: Full=DEAD box protein 17; AltName: Full=DEAD box protein p72; AltName: Full=RNA-dependent helicase p72; Accession=Q92841; B1AHM0; Q69YT1; Q6ICD6; [Homo sapiens (Human)]	35	30.3554	30.1448	30.1705	29.4427	28.822	29.09	29.426	29.2536	29.5776	29.8341	29.9991	29.9188	29.4564	29.5483	29.5653	0.000109301	a	c	c	ab	bc	+	-	-	-	-	1.67576	1.1821	1.24231	-0.462958	-1.91753	-1.28947	-0.502137	-0.906143	-0.147051	0.454005	0.84085	0.652678	-0.43096	-0.215619	-0.175838	0.0161859	0.00317957	0.0237674	0.00264353	0.234077
TAP1_HUMAN	TAP1	>TAP1_HUMAN Antigen peptide transporter 1; Short=APT1; AltName: Full=ATP-binding cassette sub-family B member 2; AltName: Full=Peptide supply factor 1; AltName: Full=Peptide transporter PSF1; Short=PSF-1; AltName: Full=Peptide transporter TAP1; AltName: Fu	21	30.1902	29.5441	29.7978	27.3684	26.2391	26.3182	27.1378	25.6551	24.8918	28.5863	27.9928	28.1196	28.4871	28.1353	28.503	0.000126186	a	c	c	b	ab	+	-	-	-	-	1.56069	1.13922	1.30471	-0.280074	-1.01681	-0.965191	-0.430506	-1.39778	-1.89576	0.514396	0.127259	0.209932	0.449664	0.220199	0.460049	0.00438119	0.0202271	0.00349411	0.00478407	0.391935
CTL2_HUMAN	SLC44A2	>CTL2_HUMAN Choline transporter-like protein 2; AltName: Full=Solute carrier family 44 member 2; Accession=Q8N2F0; Q9NY68; [Homo sapiens (Human)]	20	29.9193	29.8599	29.591	23.9009	26.725	26.6187	26.6531	26.4497	25.8268	25.0912	25.2771	25.2971	27.8812	27.7827	27.9281	0.000131746	a	c	bc	c	b	+	-	-	-	-	1.60391	1.57141	1.42437	-1.68783	-0.143161	-0.201343	-0.182492	-0.293755	-0.63446	-1.03677	-0.935107	-0.924179	0.489205	0.435328	0.514873	0.0470054	0.00182038	1.26445e-05	0.000736487	0.610023
QKI_HUMAN	QKI	>QKI_HUMAN Protein quaking; Short=Hqk; Short=HqkI; Accession=Q9P0X6; Q9P0X7; Q9P0X8; Q9P0X9; Q9P0Y0; Q9P0Y1; [Homo sapiens (Human)]	12	27.784	27.4307	27.7595	25.247	24.7475	24.7876	25.3911	23.9258	25.0086	27.0124	26.3337	26.989	26.3208	25.6872	26.9793	0.000142845	a	c	c	ab	b	+	-	-	-	-	1.38916	1.09885	1.36901	-0.695735	-1.10624	-1.07325	-0.577307	-1.7815	-0.891714	0.755097	0.197281	0.73586	0.186679	-0.334001	0.727821	0.000290212	0.0172974	0.0393134	0.0599742	0.769625
ACOT9_HUMAN	ACOT9	>ACOT9_HUMAN Acyl-coenzyme A thioesterase 9, mitochondrial; Short=Acyl-CoA thioesterase 9; EC=3.1.2.-; AltName: Full=Acyl-CoA thioester hydrolase 9; Flags: Precursor; Accession=Q9Y305; B3KNC9; B7ZM94; [Homo sapiens (Human)]	29	28.7949	28.867	28.7277	28.4304	28.832	28.8662	27.8796	27.8095	27.9545	28.4047	28.3061	28.4556	28.4616	28.2236	28.5826	0.000149582	a	ab	c	b	b	+	-	-	-	-	1.00143	1.20479	0.811932	-0.0263458	1.10605	1.20253	-1.57943	-1.7771	-1.36827	-0.0986262	-0.376898	0.0447513	0.0616715	-0.609449	0.402962	0.603142	9.55785e-05	0.00244692	0.0566553	0.0202318
SLFN5_HUMAN	SLFN5	>SLFN5_HUMAN Schlafen family member 5; Accession=Q08AF3; Q08AF2; Q8WU54; Q96A82; [Homo sapiens (Human)]	24	28.769	28.4486	28.0728	25.7626	26.2067	24.5733	25.7515	24.3383	25.2413	24.3836	24.0152	25.2726	26.3042	25.5525	25.7086	0.000163293	a	b	b	b	b	+	-	-	-	-	1.93933	1.72325	1.46982	-0.0882309	0.211326	-0.890286	-0.0957174	-1.04874	-0.43976	-1.01819	-1.26667	-0.418644	0.277029	-0.229897	-0.124617	0.0158749	0.00613499	0.00252116	0.00115615	0.562664
GNA11_HUMAN	GNA11	>GNA11_HUMAN Guanine nucleotide-binding protein subunit alpha-11; Short=G alpha-11; Short=G-protein subunit alpha-11; AltName: Full=Guanine nucleotide-binding protein G(y) subunit alpha; Accession=P29992; O15109; Q14350; Q6IB00; [Homo sapiens (Human)]	19;1;1	28.4367	28.6366	28.3405	27.3895	27.5124	26.9452	26.4927	26.2711	26.6373	26.6332	25.8607	24.9737	27.2137	27.3241	27.5723	0.000170803	a	b	bc	c	b	+	-	-	-	-	1.36426	1.56569	1.26737	0.309185	0.432985	-0.138534	-0.594358	-0.817635	-0.448751	-0.452874	-1.2312	-2.12481	0.132017	0.24329	0.493362	0.0089514	0.000164776	0.027955	0.0015271	0.0225571
TERA_HUMAN	VCP	>TERA_HUMAN Transitional endoplasmic reticulum ATPase; Short=TER ATPase; EC=3.6.4.6; AltName: Full=15S Mg(2+)-ATPase p97 subunit; AltName: Full=Valosin-containing protein; Short=VCP; Accession=P55072; B2R5T8; Q0V924; Q2TAI5; Q969G7; Q9UCD5; [Homo sapiens (	49	31.3029	31.3531	31.479	30.4823	29.9262	29.7735	30.0219	29.3274	30.0585	30.6699	30.9173	31.0039	30.6774	30.6754	30.5845	0.000183062	a	cd	d	ab	bc	+	-	-	-	-	1.20352	1.28385	1.4852	-0.108569	-0.997835	-1.24205	-0.8448	-1.95538	-0.786247	0.191377	0.586985	0.725435	0.203424	0.200254	0.0548376	0.0207534	0.018202	0.0195384	0.000858026	0.466746
ABLM1_HUMAN	ABLIM1	>ABLM1_HUMAN Actin-binding LIM protein 1; Short=abLIM-1; AltName: Full=Actin-binding LIM protein family member 1; AltName: Full=Actin-binding double zinc finger protein; AltName: Full=LIMAB1; AltName: Full=Limatin; Accession=Q5T6N2; Q5T6N3; Q5T6N5; Q68CQ9;	23	28.3094	29.4828	28.3389	10.1537	10.1537	10.1537	23.9827	23.1763	10.1537	10.1537	10.1537	10.1537	24.3385	24.6611	23.6022	0.000185771	a	c	b	c	ab	+	-	-	-	-	1.19432	1.33668	1.19791				0.669442	0.571607					0.7126	0.751736	0.623276	0.000433109	0.164363	0.000433109	0.000993814	0.183871
CD59_HUMAN	CD59	>CD59_HUMAN CD59 glycoprotein; AltName: Full=1F5 antigen; AltName: Full=20 kDa homologous restriction factor; Short=HRF-20; Short=HRF20; AltName: Full=MAC-inhibitory protein; Short=MAC-IP; AltName: Full=MEM43 antigen; AltName: Full=Membrane attack complex	6	31.0488	31.4512	31.0399	28.4592	29.6328	29.8553	28.4187	29.4864	29.6576	27.3009	27.3189	26.9181	28.742	30.251	30.19	0.000201243	a	b	b	c	b	+	-	-	-	-	1.21567	1.4983	1.20946	-0.603292	0.221107	0.377363	-0.63169	0.118219	0.238525	-1.41688	-1.40419	-1.68576	-0.404597	0.655317	0.612453	0.0399275	0.0255267	2.93693e-05	0.0894089	0.836359
1B44_HUMAN		>1B44_HUMAN HLA class I histocompatibility antigen, B-44 alpha chain; AltName: Full=Bw-44; AltName: Full=MHC class I antigen B*44; Flags: Precursor; Accession=Q9BCM7; Q9MYC3; Q9UQS8; [Homo sapiens (Human)]	19	30.5135	30.6685	29.8936	26.7523	26.7154	26.5948	28.0127	26.7491	25.5678	28.8254	28.5755	27.7012	28.9995	28.9271	28.3314	0.00022705	a	c	c	b	b	+	-	-	-	-	1.53249	1.63464	1.12389	-0.946688	-0.970992	-1.05049	-0.115872	-0.948792	-1.72742	0.419784	0.255047	-0.321207	0.53457	0.486863	0.0941855	0.0030888	0.0269103	0.0114764	0.00743577	0.911261
ITB1_HUMAN	ITGB1	>ITB1_HUMAN Integrin beta-1; AltName: Full=Fibronectin receptor subunit beta; AltName: Full=Glycoprotein IIa; Short=GPIIA; AltName: Full=VLA-4 subunit beta; AltName: CD_antigen=CD29; Flags: Precursor; Accession=Q8WUM6; [Homo sapiens (Human)]	29	31.1016	31.1946	30.5503	30.6405	29.6141	29.6273	30.521	30.2982	29.9708	29.0212	28.3484	28.037	30.285	30.1341	30.1485	0.000267321	a	b	ab	c	ab	+	-	-	-	-	1.24488	1.3469	0.640476	0.739314	-0.386035	-0.371567	0.608319	0.364035	0.00510211	-1.03607	-1.77378	-2.11516	0.349518	0.184153	0.199915	0.0811487	0.058842	0.00331675	0.056522	0.482214
S10AA_HUMAN	S100A10	>S10AA_HUMAN Protein S100-A10; AltName: Full=Calpactin I light chain; AltName: Full=Calpactin-1 light chain; AltName: Full=Cellular ligand of annexin II; AltName: Full=S100 calcium-binding protein A10; AltName: Full=p10 protein; AltName: Full=p11; Accessio	7	29.8927	30.4512	30.4189	29.1305	29.6139	29.599	28.5194	28.7416	28.2468	30.0496	30.0721	30.2821	29.4358	30.2475	30.3985	0.000303423	a	b	c	ab	ab	+	-	-	-	-	0.303184	1.07507	1.0304	-0.750092	-0.0821188	-0.102702	-1.59464	-1.28762	-1.97136	0.520005	0.551173	0.841295	-0.328207	0.793458	1.00216	0.0293185	0.00198478	0.589044	0.558399	0.0117546
ADDG_HUMAN	ADD3	>ADDG_HUMAN Gamma-adducin; AltName: Full=Adducin-like protein 70; Accession=Q9UEY8; D3DRA8; O43243; Q5VU09; Q92773; Q9UEY7; [Homo sapiens (Human)]	19	28.1762	27.7725	28.033	25.8259	25.4805	25.5309	27.222	27.35	26.0733	25.3215	26.0904	26.2855	26.5846	25.8643	26.1488	0.000408045	a	c	b	bc	bc	+	-	-	-	-	1.73693	1.31423	1.58697	-0.723963	-1.08555	-1.03277	0.73788	0.871875	-0.464876	-1.25203	-0.446966	-0.242701	0.0704835	-0.683682	-0.385832	0.000125081	0.101569	0.0105121	0.00417615	0.0801983
DYHC1_HUMAN	DYNC1H1	>DYHC1_HUMAN Cytoplasmic dynein 1 heavy chain 1; AltName: Full=Cytoplasmic dynein heavy chain 1; AltName: Full=Dynein heavy chain, cytosolic; Accession=Q14204; B0I1R0; Q6DKQ7; Q8WU28; Q92814; Q9Y4G5; [Homo sapiens (Human)]	187;1	31.9168	31.6828	31.7	30.9819	30.2604	30.161	30.7495	30.2963	30.5336	30.8461	30.6907	30.8269	31.0437	30.7754	30.9781	0.000440649	a	b	b	b	b	+	-	-	-	-	1.94261	1.49727	1.53002	0.163103	-1.21025	-1.39941	-0.279231	-1.1419	-0.690242	-0.095447	-0.391114	-0.13199	0.280688	-0.229974	0.15588	0.0294648	0.00298819	0.000878434	0.00167654	0.85265
AP2B1_HUMAN	AP2B1	>AP2B1_HUMAN AP-2 complex subunit beta; AltName: Full=AP105B; AltName: Full=Adaptor protein complex AP-2 subunit beta; AltName: Full=Adaptor-related protein complex 2 subunit beta; AltName: Full=Beta-2-adaptin; AltName: Full=Beta-adaptin; AltName: Full=Cla	49	29.6359	29.8937	29.9148	28.7879	28.6161	28.6589	29.1355	28.305	28.8181	29.2692	29.3173	29.6095	29.2523	29.1655	29.2639	0.000491919	a	d	cd	ab	bc	+	-	-	-	-	0.973258	1.51905	1.56393	-0.822211	-1.18611	-1.09535	-0.0863266	-1.84483	-0.758416	0.196868	0.298625	0.917479	0.160994	-0.0226658	0.185711	0.0012393	0.0355713	0.0417434	0.014605	0.814994
BUB3_HUMAN	BUB3	>BUB3_HUMAN Mitotic checkpoint protein BUB3; Accession=O43684; A6NJ42; B2R6E7; D3DRE9; O43685; [Homo sapiens (Human)]	11	27.4179	27.1607	27.1256	26.425	25.9404	26.0103	26.6928	26.0437	26.5477	26.8562	26.8106	26.9028	26.4259	26.3599	26.4621	0.000532448	a	c	bc	ab	bc	+	-	-	-	-	1.83486	1.24906	1.1691	-0.426134	-1.52947	-1.37027	0.183762	-1.2942	-0.146587	0.555739	0.452011	0.661987	-0.424016	-0.574309	-0.341528	0.00611761	0.0372975	0.0454736	0.00751626	0.293313
UTRO_HUMAN	UTRN	>UTRO_HUMAN Utrophin; AltName: Full=Dystrophin-related protein 1; Short=DRP-1; Accession=P46939; Q5SYY1; Q5SZ57; Q9UJ40; [Homo sapiens (Human)]	100;1	30.6716	30.3451	30.2692	29.9999	29.1273	28.8206	29.6085	29.1631	29.5716	28.6055	27.7537	28.27	29.4366	29.0773	29.4991	0.00057796	a	b	b	c	b	+	-	-	-	-	1.66406	1.25361	1.15823	0.819683	-0.277428	-0.663023	0.327551	-0.232399	0.281202	-0.933325	-2.00426	-1.3552	0.111511	-0.340246	0.190037	0.0746213	0.00689945	0.00438483	0.00381267	0.755127
DYL1_HUMAN	DYNLL1	>DYL1_HUMAN Dynein light chain 1, cytoplasmic; AltName: Full=8 kDa dynein light chain; Short=DLC8; AltName: Full=Dynein light chain LC8-type 1; AltName: Full=Protein inhibitor of neuronal nitric oxide synthase; Short=PIN; Accession=P63167; Q15701; [Homo sa	8	29.5161	30.019	29.8418	29.1131	28.9596	29.3382	27.9475	28.6476	28.6154	27.6278	28.2824	28.0163	28.3534	29.2668	28.9809	0.000684083	a	ab	bc	c	b	+	-	-	-	-	0.965241	1.67808	1.42681	0.394129	0.176504	0.713129	-1.25798	-0.265648	-0.311308	-1.71116	-0.783276	-1.16045	-0.682695	0.611967	0.206653	0.0267146	0.0104329	0.00208685	0.0549563	0.0658625
PGRC2_HUMAN	PGRMC2	>PGRC2_HUMAN Membrane-associated progesterone receptor component 2; AltName: Full=Progesterone membrane-binding protein; AltName: Full=Steroid receptor protein DG6; Accession=O15173; Q569H1; [Homo sapiens (Human)]	10	28.2011	28.2029	28.2136	28.1052	28.4357	27.4516	27.9372	27.8477	27.8959	27.1283	26.7772	26.4887	27.5657	27.3379	27.5907	0.00069917	a	ab	ab	c	b	+	-	-	-	-	0.926676	0.929755	0.948794	0.756511	1.34267	-0.402674	0.458508	0.299835	0.385263	-0.976038	-1.59866	-2.11019	-0.20022	-0.604297	-0.155932	0.545966	0.00587511	0.0167824	0.0125166	0.754141
AFAD_HUMAN		>AFAD_HUMAN Afadin; AltName: Full=ALL1-fused gene from chromosome 6 protein; Short=Protein AF-6; Accession=Q9NU92; [Homo sapiens (Human)]	38	29.6394	29.1774	29.2974	25.1334	24.7835	25.773	24.5394	10.1537	24.4163	10.1537	10.1537	10.1537	26.697	25.2525	27.1264	0.00070004	a	ab	b	c	ab	+	-	-	-	-	0.972663	0.912551	0.928171	0.386413	0.340889	0.469633	0.309134		0.293116				0.589841	0.401909	0.645713	0.0012555	0.180065	5.18668e-05	0.027915	0.366584
ZO2_HUMAN	TJP2	>ZO2_HUMAN Tight junction protein ZO-2; AltName: Full=Tight junction protein 2; AltName: Full=Zona occludens protein 2; AltName: Full=Zonula occludens protein 2; Accession=Q5VXL1; Q8N756; Q8NI14; Q99839; Q9UDY0; Q9UDY1; [Homo sapiens (Human)]	33	30.0199	29.6244	29.5563	26.7772	26.4218	27.1724	25.4777	10.1537	24.739	10.1537	10.1537	10.1537	26.7559	26.3282	27.1677	0.000703843	a	ab	b	c	ab	+	-	-	-	-	0.916715	0.86712	0.858572	0.510036	0.46547	0.559605	0.347066		0.254422				0.507362	0.453728	0.559008	0.000722808	0.193852	5.4477e-05	0.0012363	0.313142
FUS_HUMAN	FUS	>FUS_HUMAN RNA-binding protein FUS; AltName: Full=75 kDa DNA-pairing protein; AltName: Full=Oncogene FUS; AltName: Full=Oncogene TLS; AltName: Full=POMp75; AltName: Full=Translocated in liposarcoma protein; Accession=P35637; Q9H4A8; [Homo sapiens (Human)]	10	28.8305	28.3827	28.4328	27.4896	26.7453	26.9113	27.6947	27.1882	27.0273	28.2347	28.0958	28.3697	27.9939	27.2684	27.7468	0.000774885	a	c	c	ab	bc	+	-	-	-	-	1.67885	0.976014	1.05465	-0.425593	-1.59367	-1.33328	-0.10377	-0.898607	-1.15119	0.743836	0.525841	0.955656	0.365913	-0.772698	-0.0219493	0.00807957	0.00948655	0.143288	0.0328395	0.447426
H12_HUMAN	HIST1H1C	>H12_HUMAN Histone H1.2; AltName: Full=Histone H1c; AltName: Full=Histone H1d; AltName: Full=Histone H1s-1; Accession=P16403; A8K4I2; [Homo sapiens (Human)]	20;4	34.9029	35.0344	35.2292	33.3698	33.7839	34.3398	33.6337	34.2807	34.2175	33.6697	33.0918	33.5259	33.2368	33.547	33.7151	0.000806227	a	b	b	b	b	+	-	-	-	-	1.39548	1.59255	1.88465	-0.902414	-0.281729	0.551399	-0.506911	0.462927	0.368148	-0.452919	-1.31918	-0.668433	-1.10183	-0.6369	-0.384853	0.0377242	0.0240218	0.00335964	0.00139834	0.577122
VIME_HUMAN	VIM	>VIME_HUMAN Vimentin; Accession=Q8N850; Q96ML2; Q9NTM3; [Homo sapiens (Human)]	65;2;2;1	36.6629	37.0729	37.0742	35.4051	33.3756	33.4587	35.5773	35.0478	35.2861	36.6291	36.0052	36.7596	36.261	36.1895	36.1791	0.000811037	a	c	bc	ab	ab	+	-	-	-	-	0.750755	1.10699	1.10814	-0.342196	-2.10573	-2.03353	-0.192609	-0.652712	-0.445612	0.721341	0.179207	0.834794	0.401472	0.339379	0.330312	0.0448719	0.00142663	0.172088	0.030075	0.201654
H14_HUMAN	HIST1H1E	>H14_HUMAN Histone H1.4; AltName: Full=Histone H1b; AltName: Full=Histone H1s-4; Accession=P10412; Q4VB25; [Homo sapiens (Human)]	17	29.9206	29.2918	29.3044	27.0087	27.9195	27.5547	27.8336	27.9898	27.7796	28.5132	27.2478	27.7335	27.8568	27.2351	27.7288	0.000865336	a	b	b	b	b	+	-	-	-	-	2.21723	1.4674	1.48245	-1.25503	-0.168936	-0.604017	-0.271448	-0.0851226	-0.335823	0.539026	-0.969974	-0.39071	-0.243675	-0.985014	-0.396358	0.00467919	0.0104498	0.0262796	0.00257837	0.291859
HNRH2_HUMAN	HNRNPH2	>HNRH2_HUMAN Heterogeneous nuclear ribonucleoprotein H2; Short=hnRNP H2; AltName: Full=FTP-3; AltName: Full=Heterogeneous nuclear ribonucleoprotein H; Short=hnRNP H; Contains: Heterogeneous nuclear ribonucleoprotein H2, N-terminally processed; Accession=	13	28.3906	28.224	28.4023	27.1206	27.1318	27.337	27.0727	27.1161	27.2312	27.2461	27.43	27.6929	26.9699	27.3037	27.9081	0.000951914	a	b	b	b	b	+	-	-	-	-	1.78848	1.45187	1.81198	-0.776645	-0.753987	-0.339536	-0.873317	-0.785663	-0.553188	-0.523261	-0.151673	0.37916	-1.08111	-0.406918	0.813815	0.000288158	0.000112163	0.0106568	0.0693242	0.546759
RTN4_HUMAN	RTN4	>RTN4_HUMAN Reticulon-4; AltName: Full=Foocen; AltName: Full=Neurite outgrowth inhibitor; Short=Nogo protein; AltName: Full=Neuroendocrine-specific protein; Short=NSP; AltName: Full=Neuroendocrine-specific protein C homolog; AltName: Full=RTN-x; AltName: F	7	30.3923	30.6142	30.6027	30.1248	29.6161	29.6915	29.7882	29.6165	29.2411	29.7753	29.4042	29.6828	30.0545	29.986	29.9981	0.000991306	a	b	b	b	b	+	-	-	-	-	1.20087	1.74883	1.7203	0.540584	-0.715448	-0.529279	-0.290585	-0.714409	-1.64125	-0.322509	-1.23873	-0.550737	0.366911	0.197888	0.227555	0.0288695	0.0140195	0.00403105	0.0129759	0.311108
FLOT1_HUMAN	FLOT1	>FLOT1_HUMAN Flotillin-1; Accession=O75955; B4DVY7; Q969J8; Q9UHW1; Q9UNV8; [Homo sapiens (Human)]	29	30.2322	30.0583	29.9777	28.765	28.9508	28.8209	28.6293	27.8913	27.1214	29.4666	29.0258	28.853	29.9427	29.2724	29.13	0.00101118	a	bc	c	ab	ab	+	-	-	-	-	1.38835	1.17956	1.08271	-0.373208	-0.150078	-0.306114	-0.53606	-1.42213	-2.34634	0.469142	-0.0600642	-0.267517	1.0407	0.235985	0.0650759	0.000304504	0.0335112	0.0211202	0.114828	0.154978
AP2A1_HUMAN	AP2A1	>AP2A1_HUMAN AP-2 complex subunit alpha-1; AltName: Full=100 kDa coated vesicle protein A; AltName: Full=Adaptor protein complex AP-2 subunit alpha-1; AltName: Full=Adaptor-related protein complex 2 subunit alpha-1; AltName: Full=Alpha-adaptin A; AltName:	43	28.9197	29.4697	29.6221	28.0549	28.291	28.1076	28.488	28.2582	28.604	28.8331	29.0024	29.3815	28.5135	28.712	28.9139	0.00104221	a	c	c	ab	bc	+	-	-	-	-	0.36042	1.49335	1.80729	-1.42118	-0.934833	-1.31262	-0.52901	-1.00238	-0.290007	0.181927	0.530768	1.31172	-0.47646	-0.0673699	0.348388	0.0218486	0.0357565	0.382609	0.0801561	0.0812422
DSRAD_HUMAN	ADAR	>DSRAD_HUMAN Double-stranded RNA-specific adenosine deaminase; Short=DRADA; EC=3.5.4.37; AltName: Full=136 kDa double-stranded RNA-binding protein; Short=p136; AltName: Full=Interferon-inducible protein 4; Short=IFI-4; AltName: Full=K88DSRBP; Accession=Q9B	19	27.1803	27.6099	27.3823	26.7705	26.9137	26.8982	26.6265	26.533	26.2411	27.1487	27.4669	26.8623	26.3963	26.6549	26.6528	0.00109383	a	bc	c	ab	c	+	-	-	-	-	0.728928	1.80449	1.23458	-0.297026	0.0614723	0.022513	-0.657589	-0.891637	-1.62246	0.649837	1.4465	-0.067334	-1.23389	-0.5866	-0.591791	0.0380735	0.00562211	0.346664	0.00765806	0.0618259
CPNE8_HUMAN	CPNE8	>CPNE8_HUMAN Copine-8 {ECO:0000305}; AltName: Full=Copine VIII {ECO:0000312|HGNC:HGNC:23498}; Accession=Q86YQ8; Q2TB41; Q86VY2; [Homo sapiens (Human)]	5	23.2955	23.2481	23.3013	10.1537	10.1537	10.1537	10.1537	10.1537	10.1537	10.1537	21.6854	10.1537	10.1537	10.1537	10.1537	0.00112248	a	b	b	b	b	+	-	-	-	-	1.66959	1.66148	1.67059								1.3938					1.64765e-06	1.64765e-06	0.137044	1.64765e-06	NA
ARAP3_HUMAN	ARAP3	>ARAP3_HUMAN Arf-GAP with Rho-GAP domain, ANK repeat and PH domain-containing protein 3; AltName: Full=Centaurin-delta-3; Short=Cnt-d3; Accession=Q8WWN8; B4DIT1; D3DQE3; [Homo sapiens (Human)]	17	27.075	28.3233	28.3865	10.1537	10.1537	10.1537	10.1537	10.1537	10.1537	10.1537	10.1537	10.1537	10.1537	10.1537	25.7301	0.00113152	a	b	b	b	b	+	-	-	-	-	1.55934	1.71723	1.72523												1.38922	0.000576672	0.000576672	0.000576672	0.135382	NA
STX12_HUMAN	STX12	>STX12_HUMAN Syntaxin-12; Accession=Q86Y82; B1AJQ7; O95564; [Homo sapiens (Human)]	12	29.4733	29.5049	29.0824	27.1907	27.5858	27.283	26.7415	26.7246	24.7364	28.1126	26.9135	27.9171	28.2088	27.8105	27.6734	0.00116236	a	bc	c	b	ab	+	-	-	-	-	1.49526	1.52137	1.17218	-0.391071	-0.0645609	-0.314733	-0.762265	-0.776206	-2.41921	0.370789	-0.620118	0.209247	0.450263	0.121157	0.0078914	0.000415221	0.0342112	0.032278	0.00252308	0.189889
HNRPD_HUMAN	HNRNPD	>HNRPD_HUMAN Heterogeneous nuclear ribonucleoprotein D0; Short=hnRNP D0; AltName: Full=AU-rich element RNA-binding protein 1; Accession=Q9UCE8; Q9UCE9; [Homo sapiens (Human)]	20	30.6549	30.9036	31.2271	29.8749	29.2249	29.8603	29.824	29.7862	30.4611	30.6876	30.6962	30.8341	30.1858	30.1341	30.342	0.00124452	a	c	c	ab	bc	+	-	-	-	-	0.637113	1.10084	1.70385	-0.81689	-2.02869	-0.844205	-0.911829	-0.982221	0.275824	0.698039	0.714148	0.97131	-0.237373	-0.333666	0.0537525	0.0107332	0.0334046	0.372701	0.037495	0.293215
DC1L2_HUMAN	DYNC1LI2	>DC1L2_HUMAN Cytoplasmic dynein 1 light intermediate chain 2; AltName: Full=Dynein light intermediate chain 2, cytosolic; Short=LIC-2; AltName: Full=LIC53/55; Accession=O43237; A8K6V1; B4DZP4; Q8TAT3; [Homo sapiens (Human)]	15	27.3859	27.3473	27.518	26.3184	24.6442	25.0255	25.4957	24.5886	25.3709	24.5191	25.1054	25.1134	25.8694	25.029	26.0132	0.0012772	a	b	b	b	b	+	-	-	-	-	1.64616	1.6087	1.77434	0.610218	-1.01447	-0.644502	-0.188145	-1.06846	-0.309293	-1.13587	-0.566948	-0.559187	0.174489	-0.641079	0.314035	0.0527861	0.0131355	0.00395692	0.0257543	0.778841
FPPS_HUMAN	FDPS	>FPPS_HUMAN Farnesyl pyrophosphate synthase; Short=FPP synthase; Short=FPS; EC=2.5.1.10; AltName: Full=(2E,6E)-farnesyl diphosphate synthase; AltName: Full=Dimethylallyltranstransferase; EC=2.5.1.1; AltName: Full=Farnesyl diphosphate synthase; AltName: Ful	7	26.7698	27.7542	28.2596	26.1387	26.3675	26.4534	26.0264	25.1812	25.5024	26.8734	27.0733	27.1917	26.2808	26.5717	26.5279	0.00129297	a	bc	c	ab	bc	+	-	-	-	-	0.217636	1.46589	2.10677	-0.582537	-0.292456	-0.183528	-0.725016	-1.79668	-1.38946	0.349042	0.602593	0.752717	-0.402336	-0.0335509	-0.0890773	0.0943327	0.0249629	0.336023	0.116581	0.0783932
PALD_HUMAN	PALD1	>PALD_HUMAN Paladin; Accession=Q9ULE6; B2RMS1; B9EGC6; Q5JTK7; Q5JTK8; [Homo sapiens (Human)]	11	24.9253	26.0901	26.059	10.1537	10.1537	10.1537	10.1537	10.1537	10.1537	10.1537	10.1537	10.1537	10.1537	10.1537	24.0348	0.00131287	a	b	b	b	b	+	-	-	-	-	1.54784	1.71574	1.71126												1.41949	0.000607701	0.000607701	0.000607701	0.141482	NA
DPYL1_HUMAN	CRMP1	>DPYL1_HUMAN Dihydropyrimidinase-related protein 1; Short=DRP-1; AltName: Full=Collapsin response mediator protein 1; Short=CRMP-1; AltName: Full=Unc-33-like phosphoprotein 3; Short=ULIP-3; Accession=Q14194; A0EJG6; Q13024; Q4W5F1; Q96TC8; [Homo sapiens (H	16;1	27.2231	25.8897	26.8419	10.1537	10.1537	10.1537	10.1537	10.1537	10.1537	10.1537	10.1537	10.1537	10.1537	10.1537	25.154	0.00149781	a	b	b	b	b	+	-	-	-	-	1.72728	1.54692	1.67572												1.44741	0.000577157	0.000577157	0.000577157	0.147362	NA
CSKI2_HUMAN	CASKIN2	>CSKI2_HUMAN Caskin-2; AltName: Full=CASK-interacting protein 2; Accession=Q8WXE0; B4DTT3; B7Z9H1; Q7LG69; Q9ULT1; [Homo sapiens (Human)]	13	27.7431	26.7951	27.6431	10.1537	10.1537	10.1537	10.1537	10.1537	10.1537	10.1537	10.1537	10.1537	25.8624	10.1537	10.1537	0.00150494	a	b	b	b	b	+	-	-	-	-	1.69463	1.57194	1.6817										1.45124			0.000304143	0.000304143	0.000304143	0.148477	NA
PARVB_HUMAN	PARVB	>PARVB_HUMAN Beta-parvin; AltName: Full=Affixin; Accession=Q9UGT3; Q9Y368; Q9Y3L6; Q9Y3L7; [Homo sapiens (Human)]	6	24.6776	24.2721	24.774	10.1537	10.1537	10.1537	10.1537	10.1537	10.1537	10.1537	10.1537	10.1537	10.1537	23.3372	10.1537	0.00153091	a	b	b	b	b	+	-	-	-	-	1.66408	1.60138	1.67899											1.45681		0.000113654	0.000113654	0.000113654	0.149874	NA
NOVA2_HUMAN	NOVA2	>NOVA2_HUMAN RNA-binding protein Nova-2; AltName: Full=Astrocytic NOVA1-like RNA-binding protein; AltName: Full=Neuro-oncological ventral antigen 2; Accession=Q9UNW9; O43267; Q9UEA1; [Homo sapiens (Human)]	8;2	27.1693	27.3007	27.6228	10.1537	10.1537	10.1537	10.1537	10.1537	10.1537	10.1537	10.1537	10.1537	10.1537	10.1537	25.9762	0.0015937	a	b	b	b	b	+	-	-	-	-	1.62027	1.63729	1.67897												1.46585	6.12677e-05	6.12677e-05	6.12677e-05	0.151867	NA
UBF1_HUMAN	UBTF	>UBF1_HUMAN Nucleolar transcription factor 1; AltName: Full=Autoantigen NOR-90; AltName: Full=Upstream-binding factor 1; Short=UBF-1; Accession=P17480; A8K6R8; [Homo sapiens (Human)]	13	27.5546	27.2228	27.7007	26.9503	26.4165	27.1444	26.8014	26.7912	27.0199	26.5606	25.9767	26.3719	26.4413	26.3806	26.5741	0.00160908	a	b	b	b	b	+	-	-	-	-	1.59893	0.901614	1.90603	0.328869	-0.793038	0.736845	0.015972	-0.00553349	0.475292	-0.490085	-1.7172	-0.886779	-0.740816	-0.868336	-0.461765	0.075161	0.0295241	0.00655911	0.00992492	0.894397
HNRH1_HUMAN	HNRNPH1	>HNRH1_HUMAN Heterogeneous nuclear ribonucleoprotein H; Short=hnRNP H; Contains: Heterogeneous nuclear ribonucleoprotein H, N-terminally processed; Accession=P31943; B3KW86; D3DWQ2; Q6IBM4; [Homo sapiens (Human)]	16	31.0634	30.9915	31.1908	30.3395	29.9561	30.3161	30.3269	29.9187	30.5958	30.3264	30.4042	30.5749	30.1877	30.1056	30.3528	0.00162226	a	b	b	b	b	+	-	-	-	-	1.6243	1.4359	1.95794	-0.272143	-1.27636	-0.333347	-0.305038	-1.37438	0.399249	-0.306474	-0.10264	0.344518	-0.669628	-0.884789	-0.237116	0.00906795	0.0458456	0.00277317	0.000924071	0.761507
PGFS_HUMAN	FAM213B	>PGFS_HUMAN Prostamide/prostaglandin F synthase; Short=Prostamide/PG F synthase; Short=Prostamide/PGF synthase; EC=1.11.1.20; AltName: Full=Protein FAM213B; Accession=J3KQD0; Q8N2H0; [Homo sapiens (Human)]	3	23.3843	24.3386	24.5271	10.1537	10.1537	10.1537	10.1537	10.1537	10.1537	10.1537	10.1537	10.1537	10.1537	10.1537	22.9714	0.00164314	a	b	b	b	b	+	-	-	-	-	1.53235	1.68483	1.71495												1.46639	0.000644227	0.000644227	0.000644227	0.151368	NA
MILK1_HUMAN	MICALL1	>MILK1_HUMAN MICAL-like protein 1; AltName: Full=Molecule interacting with Rab13; Short=MIRab13; Accession=Q9UH45; [Homo sapiens (Human)]	4	24.0861	23.8192	24.3	10.1537	10.1537	10.1537	10.1537	10.1537	10.1537	10.1537	10.1537	10.1537	10.1537	10.1537	23.0294	0.00167603	a	b	b	b	b	+	-	-	-	-	1.64507	1.60241	1.67926												1.47616	9.98564e-05	9.98564e-05	9.98564e-05	0.154059	NA
ROA0_HUMAN	HNRNPA0	>ROA0_HUMAN Heterogeneous nuclear ribonucleoprotein A0; Short=hnRNP A0; Accession=Q13151; Q6IB18; [Homo sapiens (Human)]	15	28.426	28.4536	28.826	27.982	27.5843	27.9302	27.7383	27.4127	27.8952	27.5351	27.6039	27.9534	27.5095	27.149	27.674	0.00171222	a	b	b	b	b	+	-	-	-	-	1.30948	1.37176	2.2107	0.308899	-0.58721	0.192372	-0.240255	-0.973886	0.113451	-0.698107	-0.54298	0.244553	-0.755608	-1.56806	-0.385102	0.0148519	0.0101053	0.00886538	0.00558284	0.472537
TRBM_HUMAN	THBD	>TRBM_HUMAN Thrombomodulin; Short=TM; AltName: Full=Fetomodulin; AltName: CD_antigen=CD141; Flags: Precursor; Accession=P07204; Q8IV29; Q9UC32; [Homo sapiens (Human)]	8	28.3162	26.0895	27.7041	10.1537	10.1537	10.1537	10.1537	10.1537	10.1537	10.1537	10.1537	10.1537	26.0403	10.1537	10.1537	0.00173544	a	b	b	b	b	+	-	-	-	-	1.76335	1.47591	1.68434										1.46956			0.00148491	0.00148491	0.00148491	0.151236	NA
TMOD3_HUMAN	TMOD3	>TMOD3_HUMAN Tropomodulin-3; AltName: Full=Ubiquitous tropomodulin; Short=U-Tmod; Accession=Q9NYL9; B2R6G7; Q9NT43; Q9NZR0; [Homo sapiens (Human)]	21	29.669	29.313	29.188	28.6804	28.6011	28.5349	28.6958	28.1828	28.4918	28.658	28.5226	28.3355	28.8401	28.3092	28.5715	0.00179329	a	b	b	b	b	+	-	-	-	-	2.39864	1.51164	1.20025	-0.0644773	-0.262061	-0.426955	-0.0260208	-1.30406	-0.534338	-0.120296	-0.457531	-0.923528	0.333492	-0.989172	-0.335571	0.0246578	0.0108487	0.0101246	0.0179566	0.426518
H32_HUMAN		>H32_HUMAN Histone H3.2; AltName: Full=Histone H3/m; AltName: Full=Histone H3/o; Accession=Q71DI3; A2BDF6; A6NFS4; Q6B053; [Homo sapiens (Human)]	18	35.4565	35.3096	35.3337	34.6415	34.6172	35.0154	34.7566	35.0323	35.126	34.5529	34.5887	34.632	34.2303	34.7709	34.6385	0.00180788	a	b	ab	b	b	+	-	-	-	-	1.75214	1.32999	1.39916	-0.589991	-0.659936	0.484443	-0.259109	0.533111	0.802418	-0.844641	-0.741742	-0.617384	-1.77181	-0.218024	-0.598625	0.0308451	0.0546965	0.000673705	0.0297205	0.278633
C10_HUMAN	C12orf57	>C10_HUMAN Protein C10; Accession=Q99622; B2R4Q6; [Homo sapiens (Human)]	3	24.0801	24.7994	24.645	10.1537	10.1537	10.1537	10.1537	10.1537	10.1537	10.1537	10.1537	23.5731	10.1537	10.1537	10.1537	0.00181883	a	b	b	b	b	+	-	-	-	-	1.57076	1.68195	1.65809									1.49238				0.000231887	0.000231887	0.15749	0.000231887	NA
MCF2L_HUMAN	MCF2L	>MCF2L_HUMAN Guanine nucleotide exchange factor DBS; AltName: Full=DBLs big sister; AltName: Full=MCF2-transforming sequence-like protein; Accession=Q5JU56; Q5VXT1; Q6ZWD4; Q765G8; Q765G9; Q8N679; [Homo sapiens (Human)]	12	26.7476	26.0728	25.7884	10.1537	10.1537	10.1537	10.1537	10.1537	10.1537	10.1537	10.1537	10.1537	10.1537	10.1537	25.1639	0.00183057	a	b	b	b	b	+	-	-	-	-	1.71187	1.61859	1.57926												1.49294	0.00031398	0.00031398	0.00031398	0.157536	NA
HIP1R_HUMAN	HIP1R	>HIP1R_HUMAN Huntingtin-interacting protein 1-related protein; Short=HIP1-related protein; AltName: Full=Huntingtin-interacting protein 12; Short=HIP-12; Accession=O75146; A6NHQ6; Q6NXG8; Q9UED9; [Homo sapiens (Human)]	9	26.1512	25.1729	25.3193	10.1537	10.1537	10.1537	10.1537	10.1537	10.1537	24.5814	10.1537	10.1537	10.1537	10.1537	10.1537	0.00186494	a	b	b	b	b	+	-	-	-	-	1.72231	1.58138	1.60247							1.49619						0.000391428	0.000391428	0.158185	0.000391428	NA
IF16_HUMAN	IFI16	>IF16_HUMAN Gamma-interferon-inducible protein 16; Short=Ifi-16; AltName: Full=Interferon-inducible myeloid differentiation transcriptional activator; Accession=Q5T3X2; Q8N9E5; Q8NEQ7; Q96AJ5; Q9UH78; [Homo sapiens (Human)]	33	30.2708	30.3485	30.1513	28.0387	24.7576	23.9955	27.4611	27.742	27.6338	28.7205	29.671	29.2695	28.4913	28.4063	28.4693	0.00188614	a	c	bc	ab	ab	+	-	-	-	-	1.11339	1.15575	1.0482	-0.103441	-1.89214	-2.30759	-0.418336	-0.265226	-0.324189	0.268208	0.786402	0.567512	0.143249	0.0969353	0.131274	0.0638226	3.05532e-05	0.0584803	0.000169115	0.245413
DC1I2_HUMAN	DYNC1I2	>DC1I2_HUMAN Cytoplasmic dynein 1 intermediate chain 2; AltName: Full=Cytoplasmic dynein intermediate chain 2; AltName: Full=Dynein intermediate chain 2, cytosolic; Short=DH IC-2; Accession=Q7Z4X1; Q96NG7; Q96S87; Q9BXZ5; Q9NT58; [Homo sapiens (Human)]	16	28.234	27.7086	27.9823	27.4143	26.9029	26.5686	26.7495	27.0357	26.8854	27.2686	27.1054	27.0154	27.0325	27.1921	27.2288	0.00192241	a	b	b	b	b	+	-	-	-	-	2.23552	1.07535	1.67967	0.425585	-0.703835	-1.44186	-1.04239	-0.410591	-0.742475	0.103845	-0.256648	-0.455415	-0.417489	-0.0651933	0.0159149	0.0333118	0.00746166	0.0165893	0.0207149	0.803761
DYLT3_HUMAN	DYNLT3	>DYLT3_HUMAN Dynein light chain Tctex-type 3; AltName: Full=Protein 91/23; AltName: Full=T-complex-associated testis-expressed 1-like; Accession=P51808; Q6ICS3; [Homo sapiens (Human)]	3	25.6354	26.1475	26.1834	25.1042	10.1537	10.1537	10.1537	10.1537	10.1537	10.1537	10.1537	10.1537	10.1537	10.1537	10.1537	0.00194923	a	b	b	b	b	+	-	-	-	-	1.58273	1.65433	1.65936	1.50844												0.161189	0.000124878	0.000124878	0.000124878	0.42265
PTPRA_HUMAN	PTPRA	>PTPRA_HUMAN Receptor-type tyrosine-protein phosphatase alpha; Short=Protein-tyrosine phosphatase alpha; Short=R-PTP-alpha; EC=3.1.3.48; Flags: Precursor; Accession=P18433; A8K2G8; D3DVX5; Q14513; Q7Z2I2; Q96TD9; [Homo sapiens (Human)]	3	23.4927	24.5567	23.4862	10.1537	10.1537	10.1537	10.1537	10.1537	10.1537	10.1537	10.1537	10.1537	10.1537	10.1537	23.1325	0.00205023	a	b	b	b	b	+	-	-	-	-	1.57223	1.74405	1.57118												1.51405	0.000674419	0.000674419	0.000674419	0.161964	NA
CAZA2_HUMAN	CAPZA2	>CAZA2_HUMAN F-actin-capping protein subunit alpha-2; AltName: Full=CapZ alpha-2; Accession=P47755; B4DG50; [Homo sapiens (Human)]	15	30.0497	29.9719	29.9783	29.0082	28.0123	28.5158	29.0108	28.0486	28.8226	29.1342	29.2989	29.5997	29.2884	29.0939	29.0962	0.00208471	a	c	bc	ab	bc	+	-	-	-	-	1.4734	1.34908	1.35923	-0.192625	-1.78593	-0.980372	-0.188538	-1.72782	-0.489502	0.00897797	0.272396	0.753596	0.255551	-0.0555368	-0.0519157	0.0345284	0.0421868	0.0368619	0.00237334	0.793349
RL10_HUMAN	RPL10	>RL10_HUMAN 60S ribosomal protein L10; AltName: Full=Laminin receptor homolog; AltName: Full=Protein QM; AltName: Full=Tumor suppressor QM; Accession=P27635; A3KQT0; D3DWW6; Q16470; Q2HXT7; Q53FH7; Q6FGN8; Q8TDA5; [Homo sapiens (Human)]	12;5	28.596	28.8073	28.3544	28.3619	28.5175	28.4125	27.9279	28.3351	28.2839	28.518	28.3943	28.4172	27.7827	27.8959	27.9892	0.00212645	a	ab	bc	ab	c	+	-	-	-	-	1.0114	1.74927	0.16813	0.194126	0.737346	0.370915	-1.32103	0.100823	-0.0781545	0.739368	0.307486	0.387236	-1.82773	-1.43244	-1.10674	0.359195	0.0922241	0.391037	0.019677	0.183328
PVRL2_HUMAN		>PVRL2_HUMAN Nectin-2; AltName: Full=Herpes virus entry mediator B; Short=Herpesvirus entry mediator B; Short=HveB; AltName: Full=Poliovirus receptor-related protein 2; AltName: CD_antigen=CD112; Flags: Precursor; Accession=Q92692; A8K5L5; O75455; Q6IBI6;	4	25.5387	25.3944	24.5734	10.1537	24.49	10.1537	10.1537	10.1537	10.1537	10.1537	10.1537	10.1537	10.1537	10.1537	10.1537	0.00213942	a	b	b	b	b	+	-	-	-	-	1.68033	1.65911	1.53838		1.52612											0.164975	0.000400571	0.000400571	0.000400571	0.42265
ADA15_HUMAN	ADAM15	>ADA15_HUMAN Disintegrin and metalloproteinase domain-containing protein 15; Short=ADAM 15; EC=3.4.24.-; AltName: Full=Metalloprotease RGD disintegrin protein; AltName: Full=Metalloproteinase-like, disintegrin-like, and cysteine-rich protein 15; Short=MDC-	7	26.0784	25.2641	24.6111	10.1537	10.1537	10.1537	10.1537	10.1537	10.1537	10.1537	10.1537	10.1537	24.6308	10.1537	10.1537	0.00216816	a	b	b	b	b	+	-	-	-	-	1.73605	1.61752	1.52247										1.52533			0.000782466	0.000782466	0.000782466	0.164469	NA
SH3G1_HUMAN	SH3GL1	>SH3G1_HUMAN Endophilin-A2; AltName: Full=EEN fusion partner of MLL; AltName: Full=Endophilin-2; AltName: Full=Extra eleven-nineteen leukemia fusion gene protein; Short=EEN; AltName: Full=SH3 domain protein 2B; AltName: Full=SH3 domain-containing GRB2-like	5;1	24.7218	24.1022	24.1042	10.1537	10.1537	10.1537	10.1537	10.1537	10.1537	10.1537	10.1537	23.7154	10.1537	10.1537	10.1537	0.00217814	a	b	b	b	b	+	-	-	-	-	1.6888	1.5922	1.59252									1.53191				0.000212145	0.000212145	0.166477	0.000212145	NA
S12A2_HUMAN	SLC12A2	>S12A2_HUMAN Solute carrier family 12 member 2; AltName: Full=Basolateral Na-K-Cl symporter; AltName: Full=Bumetanide-sensitive sodium-(potassium)-chloride cotransporter 1; Accession=P55011; Q8N713; Q8WWH7; [Homo sapiens (Human)]	6	25.2626	25.8261	25.9244	10.1537	10.1537	25.1002	10.1537	10.1537	10.1537	10.1537	10.1537	10.1537	10.1537	10.1537	10.1537	0.00226278	a	b	b	b	b	+	-	-	-	-	1.56376	1.6438	1.65777			1.54069										0.168551	0.000176526	0.000176526	0.000176526	0.42265
AKAP2_HUMAN		>AKAP2_HUMAN A-kinase anchor protein 2; Short=AKAP-2; AltName: Full=AKAP-KL; AltName: Full=Protein kinase A-anchoring protein 2; Short=PRKA2; Accession=Q9Y2D5; B1ALX9; B2RTU4; B3KQ00; B4DTZ2; B7ZW07; B9EJB5; Q9UG26; [Homo sapiens (Human)]	28	31.6379	30.7601	31.9522	29.9566	27.7113	28.2091	30.024	28.7217	29.1423	28.0878	25.5517	27.3391	30.0549	28.8866	29.5325	0.00226369	a	bc	ab	c	ab	+	-	-	-	-	1.46725	0.945082	1.65418	0.46716	-0.868358	-0.572269	0.507242	-0.267354	-0.017196	-0.644386	-2.1529	-1.08973	0.525622	-0.169242	0.214895	0.0344738	0.0148734	0.0144425	0.0164055	0.451267
DP13A_HUMAN	APPL1	>DP13A_HUMAN DCC-interacting protein 13-alpha; Short=Dip13-alpha; AltName: Full=Adapter protein containing PH domain, PTB domain and leucine zipper motif 1; Accession=Q9UKG1; Q9P2B9; [Homo sapiens (Human)]	16	27.1515	27.2054	27.9182	26.1284	24.9858	25.7787	26.3628	25.6606	26.421	26.1623	26.096	26.0732	26.5115	26.6857	27.0653	0.00227356	a	c	bc	bc	ab	+	-	-	-	-	1.02056	1.09515	2.08108	-0.394765	-1.97533	-0.878432	-0.0705342	-1.04187	0.00996495	-0.347808	-0.439597	-0.471089	0.13527	0.376129	0.901278	0.015453	0.021303	0.0322825	0.0964455	0.288902
H4_HUMAN		>H4_HUMAN Histone H4; Accession=P62805; A2VCL0; P02304; P02305; Q6DRA9; Q6FGB8; Q6NWP7; [Homo sapiens (Human)]	22	36.7169	36.9443	36.9029	36.212	36.2617	36.588	35.9414	36.5546	36.5637	35.6097	36.3002	36.3104	35.2689	35.4851	35.752	0.00232244	a	ab	ab	bc	c	+	-	-	-	-	0.947808	1.38827	1.30817	-0.0298451	0.0663425	0.698279	-0.554003	0.633648	0.651119	-1.19636	0.140798	0.160643	-1.85632	-1.43769	-0.920861	0.0309504	0.123809	0.0674114	0.00348562	0.997851
NDEL1_HUMAN;NDE1_HUMAN	NDEL1	>NDEL1_HUMAN Nuclear distribution protein nudE-like 1; Short=Protein Nudel; AltName: Full=Mitosin-associated protein 1; Accession=Q9GZM8; B3KP93; D3DTS0; J3QT32; Q86T80; Q8TAR7; Q9UH50; [Homo sapiens (Human)];>NDE1_HUMAN Nuclear distribution protein nudE h	2;2	24.0081	23.0783	23.1737	23.0129	10.1537	10.1537	10.1537	10.1537	10.1537	10.1537	10.1537	10.1537	10.1537	10.1537	10.1537	0.00239662	a	b	b	b	b	+	-	-	-	-	1.71547	1.56126	1.57709	1.55043												0.170586	0.000495216	0.000495216	0.000495216	0.42265
EWS_HUMAN	EWSR1	>EWS_HUMAN RNA-binding protein EWS; AltName: Full=EWS oncogene; AltName: Full=Ewing sarcoma breakpoint region 1 protein; Accession=Q01844; B0QYK1; Q5THL0; Q92635; Q96FE8; Q96MN4; Q96MX4; Q9BWA2; [Homo sapiens (Human)]	7	28.0319	27.5308	27.5963	26.732	25.5979	26.6337	26.6122	26.2204	26.6441	27.1606	27.3104	27.5411	26.5939	26.704	26.8889	0.0024432	a	c	c	ab	bc	+	-	-	-	-	1.8002	0.988893	1.09503	-0.304217	-2.13999	-0.463213	-0.498071	-1.13238	-0.44636	0.389757	0.632179	1.00561	-0.527765	-0.349495	-0.0501719	0.0447231	0.00440081	0.125742	0.0107063	0.693582
PALMD_HUMAN	PALMD	>PALMD_HUMAN Palmdelphin; AltName: Full=Paralemmin-like protein; Accession=Q9NP74; Q9H7E6; Q9NPM5; Q9NPM6; Q9NPS0; [Homo sapiens (Human)]	13	27.4541	27.1962	27.2014	10.1537	10.1537	10.1537	10.1537	10.1537	10.1537	10.1537	10.1537	10.1537	10.1537	26.8679	10.1537	0.00247232	a	b	b	b	b	+	-	-	-	-	1.6371	1.60401	1.60468											1.56189		2.46805e-05	2.46805e-05	2.46805e-05	0.173682	NA
ARP10_HUMAN	ACTR10	>ARP10_HUMAN Actin-related protein 10; AltName: Full=Actin-related protein 11; Short=hARP11; Accession=Q9NZ32; Q9H9Y5; Q9NWY2; [Homo sapiens (Human)]	2	23.3135	23.6427	23.9137	10.1537	10.1537	10.1537	10.1537	10.1537	10.1537	10.1537	10.1537	23.3158	10.1537	10.1537	10.1537	0.00251165	a	b	b	b	b	+	-	-	-	-	1.56371	1.6174	1.6616									1.56409				0.000165961	0.000165961	0.174098	0.000165961	NA
RED_HUMAN	IK	>RED_HUMAN Protein Red; AltName: Full=Cytokine IK; AltName: Full=IK factor; AltName: Full=Protein RER; Accession=Q13123; Q6IPD8; [Homo sapiens (Human)]	5	25.6897	25.5185	25.57	10.1537	10.1537	25.2781	10.1537	10.1537	10.1537	10.1537	10.1537	10.1537	10.1537	10.1537	10.1537	0.00254373	a	b	b	b	b	+	-	-	-	-	1.62696	1.60261	1.60993			1.56841										0.175255	1.07843e-05	1.07843e-05	1.07843e-05	0.42265
SIPA1_HUMAN	SIPA1	>SIPA1_HUMAN Signal-induced proliferation-associated protein 1; Short=Sipa-1; AltName: Full=GTPase-activating protein Spa-1; AltName: Full=p130 SPA-1; Accession=Q96FS4; O14518; O60484; O60618; Q2YD83; [Homo sapiens (Human)]	8	24.3503	24.7773	24.9176	10.1537	10.1537	10.1537	10.1537	10.1537	10.1537	10.1537	10.1537	10.1537	10.1537	10.1537	24.381	0.00254899	a	b	b	b	b	+	-	-	-	-	1.56304	1.62757	1.64878												1.56767	0.000137849	0.000137849	0.000137849	0.174981	NA
PCIF1_HUMAN	PCIF1	>PCIF1_HUMAN Phosphorylated CTD-interacting factor 1; Accession=Q9H4Z3; E1P5P1; Q54AB9; Q9NT85; [Homo sapiens (Human)]	4	24.4016	24.4024	24.2021	10.1537	10.1537	10.1537	10.1537	10.1537	10.1537	10.1537	24.0648	10.1537	10.1537	10.1537	10.1537	0.00256932	a	b	b	b	b	+	-	-	-	-	1.62269	1.62282	1.59182								1.57056					2.20676e-05	2.20676e-05	0.175763	2.20676e-05	NA
STXB6_HUMAN	STXBP6	>STXB6_HUMAN Syntaxin-binding protein 6; AltName: Full=Amisyn; Accession=Q8NFX7; D3DS78; Q8N3H1; Q8N8D5; Q96GF3; Q9P008; [Homo sapiens (Human)]	9	26.7047	27.192	27.4593	10.1537	10.1537	10.1537	10.1537	10.1537	10.1537	10.1537	10.1537	10.1537	10.1537	26.8814	10.1537	0.0026809	a	b	b	b	b	+	-	-	-	-	1.55594	1.6189	1.65343											1.57877		0.000169496	0.000169496	0.000169496	0.177644	NA
HNRPU_HUMAN	HNRNPU	>HNRPU_HUMAN Heterogeneous nuclear ribonucleoprotein U; Short=hnRNP U; AltName: Full=Scaffold attachment factor A; Short=SAF-A; AltName: Full=p120; AltName: Full=pp120; Accession=Q00839; O75507; Q8N174; Q96HY9; Q9BQ09; [Homo sapiens (Human)]	48	32.161	32.1143	32.2735	31.4537	31.2117	31.8135	31.3894	31.4541	31.734	31.7754	31.6663	31.9124	31.4465	31.4199	31.6088	0.00295855	a	b	b	ab	b	+	-	-	-	-	1.47926	1.33078	1.83663	-0.76889	-1.53817	0.374516	-0.973444	-0.76758	0.121836	0.253436	-0.0932715	0.688905	-0.791852	-0.876293	-0.275862	0.0502609	0.0134407	0.0133525	0.000987968	0.881588
H33_HUMAN;H3C_HUMAN		>H33_HUMAN Histone H3.3; Accession=P84243; P06351; P33155; Q5VV55; Q5VV56; Q66I33; Q9V3W4; [Homo sapiens (Human)];>H3C_HUMAN Histone H3.3C; AltName: Full=Histone H3.5; Accession=Q6NXT2; E9P281; [Homo sapiens (Human)]	18;11	33.1247	33.751	33.763	32.8255	32.632	33.2383	32.0293	30.0841	31.9479	29.6124	31.1986	31.1871	31.4961	30.6626	29.583	0.00296208	a	ab	bc	c	c	+	-	-	-	-	0.929181	1.37146	1.37997	0.71783	0.58123	1.00943	0.155583	-1.21821	0.0980479	-1.55135	-0.4311	-0.439247	-0.221015	-0.809695	-1.57212	0.0808596	0.0626048	0.0202678	0.0220366	0.126772
PACN2_HUMAN	PACSIN2	>PACN2_HUMAN Protein kinase C and casein kinase substrate in neurons protein 2; AltName: Full=Syndapin-2; AltName: Full=Syndapin-II; Accession=Q9UNF0; O95921; Q96HV9; Q9H0D3; Q9NPN1; Q9Y4V2; [Homo sapiens (Human)]	11	27.7286	26.93	27.6227	26.6934	25.5663	25.8814	25.773	25.8929	25.698	26.2998	26.7654	27.0481	26.76	26.7726	26.4046	0.00298312	a	bc	c	ab	abc	+	-	-	-	-	1.79212	0.605588	1.63478	0.253978	-1.4207	-0.952521	-1.11361	-0.935458	-1.22496	-0.330748	0.360957	0.781005	0.353012	0.3717	-0.175145	0.033764	0.0184755	0.0964457	0.0704481	0.522466
NUMA1_HUMAN	NUMA1	>NUMA1_HUMAN Nuclear mitotic apparatus protein 1 {ECO:0000312|HGNC:HGNC:8059}; Short=NuMA protein {ECO:0000303|PubMed:1541630}; AltName: Full=Nuclear matrix protein-22; Short=NMP-22; AltName: Full=SP-H antigen {ECO:0000303|PubMed:8408288}; Accession=Q14980	127	31.8587	31.5029	31.7114	31.3136	30.9293	31.546	31.4741	31.2226	31.6921	30.773	30.261	30.48	30.9068	30.3586	31.1738	0.00325203	a	ab	ab	c	bc	+	-	-	-	-	1.39482	0.697651	1.10611	0.326619	-0.42645	0.782092	0.641122	0.148242	1.06834	-0.732837	-1.7361	-1.30691	-0.47059	-1.54479	0.0526917	0.125537	0.256522	0.0041112	0.050634	0.428396
NONO_HUMAN	NONO	>NONO_HUMAN Non-POU domain-containing octamer-binding protein; Short=NonO protein; AltName: Full=54 kDa nuclear RNA- and DNA-binding protein; AltName: Full=55 kDa nuclear protein; AltName: Full=DNA-binding p52/p100 complex, 52 kDa subunit; AltName: Full=NM	25	30.5638	30.2507	30.213	29.476	29.105	29.2612	29.7832	29.608	30.1394	29.876	29.9918	29.9247	29.6554	29.4196	30.0937	0.00325207	a	c	ab	ab	bc	+	-	-	-	-	1.82933	1.05497	0.961799	-0.860972	-1.7784	-1.3921	-0.101091	-0.534442	0.779792	0.128304	0.414698	0.248819	-0.417179	-1.00034	0.666809	0.00236819	0.0665015	0.0555717	0.0679074	0.0480419
FLOT2_HUMAN	FLOT2	>FLOT2_HUMAN Flotillin-2; AltName: Full=Epidermal surface antigen; Short=ESA; AltName: Full=Membrane component chromosome 17 surface marker 1; Accession=Q14254; [Homo sapiens (Human)]	25	29.8942	29.4811	29.664	28.4295	28.6318	28.3087	28.4186	27.0512	27.474	29.5359	28.496	28.6345	29.7755	29.0035	28.8593	0.00366399	a	bc	c	ab	ab	+	-	-	-	-	1.3613	0.857837	1.08068	-0.423661	-0.177221	-0.570922	-0.436991	-2.10341	-1.58814	0.92459	-0.342704	-0.173834	1.21662	0.275838	0.100011	0.0016225	0.0291932	0.123522	0.237585	0.178085
SNR40_HUMAN	SNRNP40	>SNR40_HUMAN U5 small nuclear ribonucleoprotein 40 kDa protein; Short=U5 snRNP 40 kDa protein; Short=U5-40K; AltName: Full=38 kDa-splicing factor; AltName: Full=Prp8-binding protein; Short=hPRP8BP; AltName: Full=U5 snRNP-specific 40 kDa protein; AltName: F	10	26.6292	26.4474	26.562	25.9879	25.9437	26.3591	25.5857	24.9919	25.5847	25.5381	26.5135	26.3862	25.0937	25.5591	25.3629	0.0036927	a	abc	bc	ab	c	+	-	-	-	-	1.30862	0.981004	1.18748	0.152927	0.0733875	0.821955	-0.571762	-1.64189	-0.5736	-0.657635	1.10005	0.870757	-1.45838	-0.619657	-0.973262	0.0606019	0.0218446	0.320309	0.00603222	0.0482928
RECQ1_HUMAN	RECQL	>RECQ1_HUMAN ATP-dependent DNA helicase Q1; EC=3.6.4.12; AltName: Full=DNA helicase, RecQ-like type 1; Short=RecQ1; AltName: Full=DNA-dependent ATPase Q1; AltName: Full=RecQ protein-like 1; Accession=P46063; A8K6G2; [Homo sapiens (Human)]	20	27.3706	28.5378	28.4213	25.5246	23.8698	24.1182	25.8561	24.7528	26.7549	26.1443	27.7953	28.1173	26.2928	27.3979	27.576	0.0037052	a	c	bc	ab	ab	+	-	-	-	-	0.530149	1.3018	1.22478	-0.690233	-1.7842	-1.61999	-0.471076	-1.20045	0.123146	-0.280545	0.810965	1.02381	-0.182346	0.548203	0.665988	0.00630326	0.035662	0.360693	0.135646	0.173938
PRP19_HUMAN	PRPF19	>PRP19_HUMAN Pre-mRNA-processing factor 19 {ECO:0000305}; EC=6.3.2.- {ECO:0000269|PubMed:11435423}; AltName: Full=Nuclear matrix protein 200 {ECO:0000303|PubMed:11082287}; AltName: Full=PRP19/PSO4 homolog {ECO:0000303|PubMed:12960389}; Short=hPso4 {ECO:000	14	29.2937	29.0912	29.0964	28.3213	27.9154	28.8301	28.3019	28.3025	28.2525	28.5266	28.857	28.8585	28.0226	28.1481	28.4298	0.00383553	a	b	b	ab	b	+	-	-	-	-	1.74869	1.27259	1.28491	-0.537334	-1.49135	0.658828	-0.582781	-0.581459	-0.698956	-0.0546567	0.721976	0.725541	-1.23947	-0.944401	-0.282128	0.0852761	0.00385987	0.0432698	0.00530916	0.816416
PELP1_HUMAN	PELP1	>PELP1_HUMAN Proline-, glutamic acid- and leucine-rich protein 1; AltName: Full=Modulator of non-genomic activity of estrogen receptor; AltName: Full=Transcription factor HMX3; Accession=Q8IZL8; O15450; Q5EGN3; Q6NTE6; Q96FT1; Q9BU60; [Homo sapiens (Human)	11	26.8284	26.7153	26.4268	26.2335	26.692	26.8473	26.1236	26.2122	26.1297	26.187	26.1053	25.9184	26.1121	25.815	26.0093	0.00420195	a	ab	bc	c	c	+	-	-	-	-	1.62044	1.2797	0.410874	-0.171355	1.20968	1.67751	-0.502456	-0.23547	-0.483902	-0.311498	-0.557593	-1.12045	-0.536905	-1.43196	-0.846629	0.781546	0.0458018	0.019865	0.0125164	0.138655
FUBP1_HUMAN	FUBP1	>FUBP1_HUMAN Far upstream element-binding protein 1; Short=FBP; Short=FUSE-binding protein 1; AltName: Full=DNA helicase V; Short=hDH V; Accession=Q96AE4; Q12828; [Homo sapiens (Human)]	24	29.182	28.5675	28.8625	27.8479	26.3412	27.4875	27.9455	27.4343	28.0927	28.5988	28.7254	28.7721	28.3476	28.0577	28.3897	0.00424664	a	c	bc	ab	ab	+	-	-	-	-	1.40954	0.547827	0.961505	-0.461208	-2.57394	-0.966673	-0.324335	-1.04126	-0.117995	0.591714	0.769215	0.834694	0.239437	-0.167061	0.298545	0.0536217	0.0177092	0.43804	0.0550037	0.32124
SP100_HUMAN	SP100	>SP100_HUMAN Nuclear autoantigen Sp-100; AltName: Full=Nuclear dot-associated Sp100 protein; AltName: Full=Speckled 100 kDa; Accession=Q8TE34; Q96F70; Q96T24; Q96T95; Q9NP33; Q9UE32; [Homo sapiens (Human)]	14	27.5934	27.2824	26.6965	25.7282	24.6848	25.5316	25.9305	24.9941	25.3744	27.1792	26.5349	26.1353	25.9234	25.583	26.5407	0.00447877	a	c	bc	ab	abc	+	-	-	-	-	1.74403	1.37739	0.686627	-0.455076	-1.68529	-0.686832	-0.216587	-1.32055	-0.872222	1.25569	0.496092	0.0249627	-0.224903	-0.626215	0.502873	0.0115356	0.00970495	0.227728	0.0379443	0.792797
HNRPK_HUMAN	HNRNPK	>HNRPK_HUMAN Heterogeneous nuclear ribonucleoprotein K; Short=hnRNP K; AltName: Full=Transformation up-regulated nuclear protein; Short=TUNP; Accession=P61978; Q07244; Q15671; Q59F98; Q5T6W4; Q60577; Q922Y7; Q96J62; [Homo sapiens (Human)]	25	31.951	31.675	31.8391	31.0461	29.8554	30.5586	30.8211	30.3384	31.2128	31.4496	31.6351	31.5969	31.1875	31.174	31.3834	0.00453126	a	c	bc	ab	abc	+	-	-	-	-	1.31869	0.845586	1.12694	-0.232247	-2.27308	-1.06779	-0.617785	-1.44526	0.0534656	0.459412	0.777258	0.711785	0.0101466	-0.0130322	0.345911	0.0544346	0.0446763	0.0629097	0.00590331	0.520223
KAP2_HUMAN	PRKAR2A	>KAP2_HUMAN cAMP-dependent protein kinase type II-alpha regulatory subunit; Accession=P13861; Q16823; Q9BUB1; [Homo sapiens (Human)]	18	29.0107	28.6944	29.2299	27.871	27.8656	27.5192	26.9509	25.4326	27.2927	27.0675	26.4816	27.7775	27.6591	27.1208	27.7046	0.00455214	a	ab	b	b	b	+	-	-	-	-	1.48557	1.15751	1.71296	0.30339	0.297709	-0.0615176	-0.651032	-2.22598	-0.29651	-0.530127	-1.13781	0.206324	0.0835813	-0.474856	0.13079	0.00414026	0.043426	0.024699	0.00409677	0.16764
CCAR2_HUMAN	CCAR2	>CCAR2_HUMAN Cell cycle and apoptosis regulator protein 2; AltName: Full=Cell division cycle and apoptosis regulator protein 2; AltName: Full=DBIRD complex subunit KIAA1967; AltName: Full=Deleted in breast cancer gene 1 protein; Short=DBC-1; Short=DBC.1; A	26	28.9575	28.8366	29.2611	28.1199	28.3679	28.2622	28.1653	27.6565	28.4813	28.1072	27.9747	28.2442	28.1907	27.9392	28.393	0.00482702	a	b	b	b	b	+	-	-	-	-	1.50476	1.21479	2.2334	-0.505502	0.089869	-0.16389	-0.396434	-1.61768	0.362072	-0.53588	-0.853848	-0.207116	-0.335541	-0.939155	0.150149	0.0114242	0.0425452	0.00640139	0.00981014	0.604664
SF3B1_HUMAN	SF3B1	>SF3B1_HUMAN Splicing factor 3B subunit 1; AltName: Full=Pre-mRNA-splicing factor SF3b 155 kDa subunit; Short=SF3b155; AltName: Full=Spliceosome-associated protein 155; Short=SAP 155; Accession=O75533; E9PCH3; [Homo sapiens (Human)]	47	29.5759	29.4788	29.3331	28.8698	28.916	29.4314	28.9449	28.8367	28.5798	29.1937	28.8875	29.2246	28.7711	28.3573	28.6359	0.00496406	a	abc	bc	ab	c	+	-	-	-	-	1.60529	1.33334	0.925485	-0.371226	-0.242059	1.20081	-0.161152	-0.463883	-1.18306	0.535413	-0.321787	0.621984	-0.647468	-1.80576	-1.02593	0.150812	0.00960043	0.0576226	0.00689441	0.260321
CLIC2_HUMAN	CLIC2	>CLIC2_HUMAN Chloride intracellular channel protein 2; AltName: Full=XAP121; Accession=O15247; A8K9S0; O15174; Q5JT80; Q8TCE3; [Homo sapiens (Human)]	17	28.2459	28.7043	29.5157	10.1537	24.1682	23.8224	10.1537	10.1537	10.1537	10.1537	10.1537	23.6697	25.8062	25.7666	27.2975	0.00525741	a	abc	c	bc	ab	+	-	-	-	-	1.00145	1.05619	1.15311		0.51442	0.473109						0.454877	0.710054	0.705325	0.888176	0.17666	0.000395245	0.0870511	0.018357	0.183567
KINH_HUMAN	KIF5B	>KINH_HUMAN Kinesin-1 heavy chain; AltName: Full=Conventional kinesin heavy chain; AltName: Full=Ubiquitous kinesin heavy chain; Short=UKHC; Accession=P33176; A0AVB2; Q5VZ85; [Homo sapiens (Human)]	31;7;6	28.156	27.9805	28.0185	27.1979	26.3257	26.5018	27.1653	26.2612	27.3947	27.4572	27.3643	27.1368	27.6633	27.5096	27.6988	0.00532987	a	c	bc	abc	ab	+	-	-	-	-	1.42438	1.12459	1.18961	-0.212192	-1.70206	-1.40116	-0.267847	-1.81215	0.123981	0.230689	0.0719903	-0.316465	0.582871	0.320235	0.643534	0.0313083	0.0815069	0.00581517	0.00571378	0.578276
DDX23_HUMAN	DDX23	>DDX23_HUMAN Probable ATP-dependent RNA helicase DDX23; EC=3.6.4.13; AltName: Full=100 kDa U5 snRNP-specific protein; AltName: Full=DEAD box protein 23; AltName: Full=PRP28 homolog; AltName: Full=U5-100kD; Accession=Q9BUQ8; B2R600; B4DH15; O43188; [Homo sa	14	27.2059	27.1566	27.002	26.2842	26.4206	27.2693	26.2821	25.8846	26.5141	26.0755	26.2462	26.5495	25.8215	25.7056	26.0553	0.00578006	a	ab	bc	bc	c	+	-	-	-	-	1.50262	1.40684	1.10691	-0.285931	-0.021248	1.62561	-0.289948	-1.06122	0.160231	-0.690851	-0.359653	0.228867	-1.18376	-1.40846	-0.730002	0.269416	0.0296125	0.0148444	0.00124827	0.30949
PSIP1_HUMAN	PSIP1	>PSIP1_HUMAN PC4 and SFRS1-interacting protein; AltName: Full=CLL-associated antigen KW-7; AltName: Full=Dense fine speckles 70 kDa protein; Short=DFS 70; AltName: Full=Lens epithelium-derived growth factor; AltName: Full=Transcriptional coactivator p75/p5	15	27.7871	28.333	28.4228	27.3877	26.6833	27.329	26.4703	27.2054	27.5639	25.9341	26.3063	26.79	26.373	26.7582	27.2879	0.00586305	a	ab	b	b	b	+	-	-	-	-	0.930543	1.67945	1.80266	0.382647	-0.583789	0.302042	-0.875896	0.132586	0.624328	-1.61149	-1.10097	-0.437414	-1.00941	-0.480977	0.245689	0.0259014	0.0545331	0.00510367	0.0166932	0.899177
MATR3_HUMAN	MATR3	>MATR3_HUMAN Matrin-3; Accession=P43243; B7ZAV5; D3DQC3; Q9UHW0; Q9UQ27; [Homo sapiens (Human)]	37	30.3483	29.8923	30.2332	29.7656	29.3961	29.8299	29.3505	28.7249	29.4724	29.6298	29.1526	29.3847	29.2504	28.7154	29.2133	0.00629968	a	ab	b	b	b	+	-	-	-	-	1.81263	0.848809	1.5692	0.581073	-0.199651	0.716949	-0.296136	-1.61828	-0.0386049	0.29404	-0.714294	-0.223754	-0.507616	-1.63833	-0.586031	0.0621159	0.0316701	0.0166977	0.00861189	0.164148
SF3B3_HUMAN	SF3B3	>SF3B3_HUMAN Splicing factor 3B subunit 3; AltName: Full=Pre-mRNA-splicing factor SF3b 130 kDa subunit; Short=SF3b130; AltName: Full=STAF130; AltName: Full=Spliceosome-associated protein 130; Short=SAP 130; Accession=Q15393; Q6NTI8; Q96GC0; Q9BPY2; Q9UFX7;	41	29.2851	29.5747	29.3808	28.6825	28.6762	29.193	29.0373	28.73	29.039	28.8606	28.9004	29.1475	28.3561	28.5484	28.7758	0.0067147	a	b	ab	ab	b	+	-	-	-	-	1.01929	1.88938	1.30662	-0.791095	-0.810062	0.742668	0.274813	-0.648389	0.279989	-0.256103	-0.136572	0.605794	-1.77156	-1.19398	-0.510798	0.062054	0.0244625	0.0230939	0.00626024	0.69723
ILF2_HUMAN	ILF2	>ILF2_HUMAN Interleukin enhancer-binding factor 2; AltName: Full=Nuclear factor of activated T-cells 45 kDa; Accession=Q12905; A6NDB0; B2R8G7; Q5SR10; Q5SR11; Q7L7R3; Q9BWD4; Q9P1N0; [Homo sapiens (Human)]	22	29.4391	29.4461	29.6848	28.9291	28.2819	28.9196	28.7773	28.4898	29.0213	28.9404	29.0909	29.1685	28.8434	28.6607	28.8736	0.00675585	a	b	b	ab	b	+	-	-	-	-	1.27654	1.29562	1.94683	-0.11452	-1.87998	-0.140372	-0.528611	-1.31278	0.136901	-0.0838132	0.326878	0.538452	-0.348289	-0.8468	-0.266062	0.0489317	0.0215822	0.0130611	0.00252559	0.852513
PODXL_HUMAN	PODXL	>PODXL_HUMAN Podocalyxin; AltName: Full=GCTM-2 antigen; AltName: Full=Gp200; AltName: Full=Podocalyxin-like protein 1; Short=PC; Short=PCLP-1; Flags: Precursor; Accession=O00592; A6NHX8; Q52LZ7; Q53ER6; [Homo sapiens (Human)]	12	30.844	30.8949	30.314	10.1537	10.1537	10.1537	26.4255	25.4145	10.1537	25.9682	10.1537	10.1537	28.535	28.396	28.312	0.0068837	a	c	abc	bc	ab	+	-	-	-	-	1.04467	1.05011	0.988037				0.572487	0.464443		0.523616			0.797917	0.783062	0.774089	8.18198e-05	0.197138	0.101317	0.00321579	0.183923
MYH9_HUMAN	MYH9	>MYH9_HUMAN Myosin-9; AltName: Full=Cellular myosin heavy chain, type A; AltName: Full=Myosin heavy chain 9; AltName: Full=Myosin heavy chain, non-muscle IIa; AltName: Full=Non-muscle myosin heavy chain A; Short=NMMHC-A; AltName: Full=Non-muscle myosin hea	223;1;1;1;1;1;1	36.1679	36.2574	35.6834	35.7628	34.8916	34.676	35.143	35.3016	35.65	34.6857	34.8168	34.7094	35.3402	35.6221	35.5239	0.00693537	a	b	ab	b	ab	+	-	-	-	-	1.56932	1.74089	0.64109	0.793215	-0.875975	-1.28906	-0.394338	-0.0904556	0.577141	-1.27049	-1.01915	-1.22503	-0.0163592	0.523646	0.335551	0.0893951	0.0464675	0.0147229	0.075651	0.538473
NOSTN_HUMAN	NOSTRIN	>NOSTN_HUMAN Nostrin; AltName: Full=BM247 homolog; AltName: Full=Nitric oxide synthase traffic inducer; AltName: Full=Nitric oxide synthase trafficker; AltName: Full=eNOS-trafficking inducer; Accession=Q8IVI9; A8K2I9; B3KSF5; E7EPT9; Q27HG3; Q53S62; Q96CJ9	17	29.3175	26.9198	28.5831	10.1537	10.1537	10.1537	10.1537	10.1537	10.1537	10.1537	10.1537	23.3426	25.7172	10.1537	24.222	0.00714804	a	b	b	b	ab	+	-	-	-	-	1.52201	1.23432	1.43389									0.805117	1.09004		0.910635	0.00152867	0.00152867	0.0855294	0.236661	NA
RTCB_HUMAN	RTCB	>RTCB_HUMAN tRNA-splicing ligase RtcB homolog {ECO:0000255|HAMAP-Rule:MF_03144}; EC=6.5.1.3 {ECO:0000255|HAMAP-Rule:MF_03144}; Accession=Q9Y3I0; B2R6A8; Q6IAI0; Q9BWL4; Q9NTH1; Q9P037; Q9P0J3; [Homo sapiens (Human)]	17	27.8398	28.0008	28.063	27.3116	26.6105	26.9052	26.8624	26.3699	27.3385	27.3517	27.5359	27.6592	27.0775	27.1814	27.586	0.00746239	a	b	b	ab	ab	+	-	-	-	-	1.07156	1.39906	1.52569	-0.00256708	-1.42853	-0.829273	-0.916237	-1.91798	0.0519676	0.0789495	0.453621	0.704373	-0.478701	-0.267455	0.555521	0.0276046	0.0511796	0.0179733	0.0324267	0.817856
H2A2C_HUMAN;H2A2A_HUMAN;H2A1J_HUMAN;H2A1H_HUMAN;H2AJ_HUMAN;H2A1D_HUMAN;H2A1_HUMAN	HIST2H2AC	>H2A2C_HUMAN Histone H2A type 2-C; AltName: Full=Histone H2A-GL101; AltName: Full=Histone H2A/q; Accession=Q16777; Q6DRA7; Q8IUE5; [Homo sapiens (Human)];>H2A2A_HUMAN Histone H2A type 2-A; AltName: Full=Histone H2A.2; AltName: Full=Histone H2A/o; Accession	8;8;7;7;7;7;7	35.1775	35.4642	35.4806	34.7603	35.0222	34.8872	34.7444	34.6162	35.2387	34.5873	34.3519	34.4635	34.5404	35.0527	34.5631	0.00747694	a	ab	ab	b	b	+	-	-	-	-	0.870962	1.66596	1.71134	-0.28572	0.440392	0.0662125	-0.329793	-0.685152	1.04073	-0.765476	-1.41807	-1.10866	-0.895336	0.524992	-0.832376	0.0197915	0.0979957	0.00257417	0.0384163	0.916808
MBNL1_HUMAN	MBNL1	>MBNL1_HUMAN Muscleblind-like protein 1; AltName: Full=Triplet-expansion RNA-binding protein; Accession=Q9NR56; E9PBW7; O43311; O43797; Q86UV8; Q86UV9; Q96P92; Q96RE3; [Homo sapiens (Human)]	6	27.2763	27.2162	27.1771	26.7218	26.1821	26.4422	26.5065	26.9628	27.1634	27.0066	27.2027	26.8306	26.658	26.4868	26.5725	0.00747718	a	c	abc	ab	bc	+	-	-	-	-	1.30174	1.12744	1.01418	-0.304871	-1.86868	-1.11497	-0.928619	0.393283	0.974562	0.520269	1.08845	0.0101891	-0.489769	-0.985794	-0.737408	0.0344725	0.215313	0.183745	0.00104102	0.163627
DCTN1_HUMAN	DCTN1	>DCTN1_HUMAN Dynactin subunit 1; AltName: Full=150 kDa dynein-associated polypeptide; AltName: Full=DAP-150; Short=DP-150; AltName: Full=p135; AltName: Full=p150-glued; Accession=Q9BRM9; Q9UIU1; Q9UIU2; [Homo sapiens (Human)]	34	28.7175	28.4519	28.6297	27.5394	25.219	25.8518	27.0821	26.5804	27.3258	27.0508	27.3065	27.573	27.6049	27.1575	27.3287	0.0075788	a	b	b	ab	ab	+	-	-	-	-	1.51157	1.2294	1.4183	0.260079	-2.20496	-1.53266	-0.225764	-0.758711	0.0331596	-0.259021	0.0126156	0.295769	0.329663	-0.145628	0.0361917	0.0725467	0.011016	0.00472685	0.00280092	0.372613
H1X_HUMAN	H1FX	>H1X_HUMAN Histone H1x; Accession=Q92522; [Homo sapiens (Human)]	10	29.869	30.2333	30.5911	28.5699	29.0961	29.751	28.2895	29.1303	29.7376	28.8075	27.3583	28.5203	27.8542	27.7733	28.5318	0.00814108	a	ab	ab	b	b	+	-	-	-	-	0.979213	1.36346	1.74096	-0.391388	0.163765	0.854702	-0.687159	0.199796	0.840519	-0.140751	-1.66962	-0.443716	-1.1464	-1.23176	-0.431626	0.0646543	0.0886018	0.0292362	0.0025638	0.881012
DDX1_HUMAN	DDX1	>DDX1_HUMAN ATP-dependent RNA helicase DDX1; EC=3.6.4.13; AltName: Full=DEAD box protein 1; AltName: Full=DEAD box protein retinoblastoma; Short=DBP-RB; Accession=Q92499; B4DME8; B4DPN6; [Homo sapiens (Human)]	21	28.1591	28.4576	28.4636	27.4985	26.6777	26.9194	26.2532	26.3272	27.5938	27.2667	27.6426	27.9861	27.4496	27.7405	27.5079	0.00822832	a	b	b	ab	ab	+	-	-	-	-	1.01526	1.45062	1.45932	0.0518599	-1.14514	-0.792548	-1.76418	-1.65622	0.190887	-0.286079	0.262098	0.763062	-0.0194199	0.404831	0.0656481	0.0199342	0.057492	0.0537695	0.00427761	0.579663
DHX15_HUMAN	DHX15	>DHX15_HUMAN Pre-mRNA-splicing factor ATP-dependent RNA helicase DHX15; EC=3.6.4.13 {ECO:0000269|PubMed:19432882}; AltName: Full=ATP-dependent RNA helicase #46; AltName: Full=DEAH box protein 15; Accession=O43143; Q9NQT7; [Homo sapiens (Human)]	26;1;1	28.4036	28.6244	28.5637	28.3572	28.2249	28.6182	27.9954	27.7919	28.0143	28.1045	28.7094	28.487	28.0017	28.048	28.0913	0.00858488	a	ab	c	ab	bc	+	-	-	-	-	0.469281	1.23968	1.02796	0.307396	-0.154084	1.21782	-0.954547	-1.66435	-0.888434	-0.573977	1.53591	0.76041	-0.932339	-0.770904	-0.619814	0.395161	0.0036129	0.648309	0.00995374	0.0352665
PDS5B_HUMAN	PDS5B	>PDS5B_HUMAN Sister chromatid cohesion protein PDS5 homolog B; AltName: Full=Androgen-induced proliferation inhibitor; AltName: Full=Androgen-induced prostate proliferative shutoff-associated protein AS3; Accession=Q9NTI5; Q5R3S3; Q5W0K8; Q6NSC3; Q8IXT6; Q	23	27.3932	27.6847	27.8667	26.4945	26.5344	26.7481	26.4067	26.3955	27.3218	26.5308	27.0703	26.8054	26.2122	26.4913	26.7783	0.00867518	a	b	b	b	b	+	-	-	-	-	1.07631	1.65261	2.01249	-0.700878	-0.621835	-0.199393	-0.874526	-0.896502	0.935097	-0.629111	0.437748	-0.0860845	-1.25911	-0.707148	-0.139666	0.00577	0.0745087	0.015714	0.00617046	0.746422
ACTZ_HUMAN	ACTR1A	>ACTZ_HUMAN Alpha-centractin; Short=Centractin; AltName: Full=ARP1; AltName: Full=Actin-RPV; AltName: Full=Centrosome-associated actin homolog; Accession=P61163; B2R6B0; P42024; [Homo sapiens (Human)]	16	28.534	28.6306	28.8609	28.068	27.0277	27.0172	27.9627	27.1744	27.1549	27.6708	27.9697	28.102	27.8566	27.8857	27.9591	0.00875276	a	b	b	ab	ab	+	-	-	-	-	1.17998	1.34863	1.75091	0.366198	-1.45049	-1.46875	0.182366	-1.19431	-1.22832	-0.327382	0.194541	0.425663	-0.00300925	0.0478969	0.17607	0.0556021	0.0310175	0.010618	0.00989443	0.898706
TBB2A_HUMAN	TUBB2A	>TBB2A_HUMAN Tubulin beta-2A chain; AltName: Full=Tubulin beta class IIa; Accession=Q13885; Q6FGZ8; Q8IWR2; [Homo sapiens (Human)]	32	31.4081	31.43	31.0179	30.7871	29.9794	29.5729	30.3921	30.0939	29.9611	29.9578	30.1455	29.9876	29.9566	30.2244	30.7273	0.00889825	a	b	b	b	b	+	-	-	-	-	1.81771	1.85632	1.13042	0.723822	-0.698678	-1.41473	0.0281165	-0.497044	-0.731053	-0.736864	-0.406204	-0.684374	-0.738839	-0.267234	0.61863	0.0670907	0.00357855	0.00469813	0.0289981	0.931608
CALRL_HUMAN	CALCRL	>CALRL_HUMAN Calcitonin gene-related peptide type 1 receptor; Short=CGRP type 1 receptor; AltName: Full=Calcitonin receptor-like receptor; Flags: Precursor; Accession=Q16602; A8K6G5; A8KAD3; Q53S02; Q53TS5; [Homo sapiens (Human)]	5	29.9048	28.6618	29.4165	10.1537	10.1537	10.1537	10.1537	10.1537	10.1537	24.8778	10.1537	10.1537	10.1537	25.8824	26.9051	0.00901813	a	b	b	b	ab	+	-	-	-	-	1.42935	1.29022	1.3747							0.866647				0.979109	1.09358	0.000355368	0.000355368	0.0999945	0.263207	NA
CLIC4_HUMAN	CLIC4	>CLIC4_HUMAN Chloride intracellular channel protein 4; AltName: Full=Intracellular chloride ion channel protein p64H1; Accession=Q9Y696; Q9UFW9; Q9UQJ6; [Homo sapiens (Human)]	19	28.5787	29.7108	30.0208	27.4305	26.354	25.2041	25.595	26.8248	27.5698	25.4896	26.6025	27.1019	26.9115	27.9428	28.7052	0.00931252	a	b	b	b	ab	+	-	-	-	-	0.853361	1.63085	1.84376	0.0647832	-0.67453	-1.46423	-1.19576	-0.351173	0.16051	-1.26814	-0.503839	-0.160872	-0.291598	0.41663	0.94024	0.0206856	0.0210775	0.00951112	0.0821794	0.718895
SF3B2_HUMAN	SF3B2	>SF3B2_HUMAN Splicing factor 3B subunit 2; AltName: Full=Pre-mRNA-splicing factor SF3b 145 kDa subunit; Short=SF3b145; AltName: Full=SF3b150; AltName: Full=Spliceosome-associated protein 145; Short=SAP 145; Accession=Q13435; A8K485; B4DT19; Q7L4T5; Q7Z627;	22	28.6814	28.7486	28.578	27.8713	27.8988	28.4997	28.0046	28.0378	28.1983	28.1633	28.1287	28.2826	28.0286	27.6218	28.0394	0.00939508	a	b	b	ab	b	+	-	-	-	-	1.55242	1.76288	1.22895	-0.983769	-0.89762	0.983653	-0.56637	-0.4624	0.0398987	-0.0696962	-0.177978	0.30399	-0.491496	-1.76488	-0.457578	0.0983807	0.00185283	0.00220089	0.0203292	0.967353
SAFB1_HUMAN	SAFB	>SAFB1_HUMAN Scaffold attachment factor B1; Short=SAF-B; Short=SAF-B1; AltName: Full=HSP27 estrogen response element-TATA box-binding protein; Short=HSP27 ERE-TATA-binding protein; Accession=Q15424; A0AV56; B7Z5B6; B7ZLP6; F5H0H3; O60406; Q59HH8; [Homo sap	15	27.747	28.0574	27.9248	26.9669	27.7094	28.3578	26.6511	26.8394	27.2082	27.7203	27.5898	27.6651	26.8766	26.8322	26.8168	0.00946492	a	ab	bc	abc	c	+	-	-	-	-	0.646853	1.22154	0.976022	-0.797174	0.577252	1.77753	-1.38164	-1.03317	-0.350461	0.597553	0.355892	0.495362	-0.964202	-1.04635	-1.075	0.625699	0.0112945	0.0917687	0.00549075	0.182843
PDLI1_HUMAN	PDLIM1	>PDLI1_HUMAN PDZ and LIM domain protein 1; AltName: Full=C-terminal LIM domain protein 1; AltName: Full=Elfin; AltName: Full=LIM domain protein CLP-36; Accession=O00151; B2RBS6; Q5VZH5; Q9BPZ9; [Homo sapiens (Human)]	21	30.7451	30.351	30.7303	29.0275	26.828	28.0839	27.5264	28.1817	29.0087	27.0922	25.5388	28.5425	28.5376	28.9907	29.7155	0.00963131	a	b	b	b	ab	+	-	-	-	-	1.46174	1.19403	1.4517	0.294934	-1.19921	-0.346089	-0.724753	-0.279661	0.282169	-1.01976	-2.07501	-0.0345219	-0.037834	0.269915	0.76234	0.0490457	0.0235169	0.0519727	0.0341753	0.755011
RL29_HUMAN	RPL29	>RL29_HUMAN 60S ribosomal protein L29; AltName: Full=Cell surface heparin-binding protein HIP; Accession=P47914; A8K0H3; B2R4M8; Q6IPY3; [Homo sapiens (Human)]	4	26.965	27.1375	26.8624	26.116	26.6093	26.9634	26.0283	26.2153	26.276	27.3575	26.3822	26.8206	26.0869	25.9559	25.9052	0.0100678	a	abc	bc	ab	c	+	-	-	-	-	0.954431	1.31808	0.738237	-0.834762	0.204797	0.951066	-1.01965	-0.625442	-0.497605	1.78165	-0.273752	0.650249	-0.896123	-1.17212	-1.27906	0.219514	0.00178036	0.685121	0.000932505	0.249492
ROA3_HUMAN	HNRNPA3	>ROA3_HUMAN Heterogeneous nuclear ribonucleoprotein A3; Short=hnRNP A3; Accession=P51991; D3DPF4; Q53RW7; Q6URK5; [Homo sapiens (Human)]	29	31.4954	31.6449	31.7685	31.0432	29.9022	30.3867	30.6914	30.6273	31.1468	30.8081	30.7374	30.9255	30.6827	30.3704	30.9488	0.0106973	a	b	b	b	b	+	-	-	-	-	1.23691	1.53683	1.78467	0.329968	-1.95826	-0.986641	-0.375405	-0.503979	0.537784	-0.14141	-0.28316	0.0940302	-0.392931	-1.01917	0.14076	0.0619754	0.0224573	0.00175413	0.0153449	0.382813
SMD1_HUMAN	SNRPD1	>SMD1_HUMAN Small nuclear ribonucleoprotein Sm D1; Short=Sm-D1; AltName: Full=Sm-D autoantigen; AltName: Full=snRNP core protein D1; Accession=P62314; B5BTZ1; P13641; [Homo sapiens (Human)]	4	29.0316	28.8038	28.7539	28.5096	27.9447	28.2888	28.3589	27.9417	28.1894	28.3999	28.4004	28.3394	28.4115	28.2211	27.893	0.0108059	a	b	b	ab	b	+	-	-	-	-	2.06857	1.36067	1.20559	0.446544	-1.30846	-0.239492	-0.0215732	-1.31764	-0.54829	0.105791	0.107425	-0.082203	0.141898	-0.449754	-1.46908	0.0448012	0.0118474	0.0247876	0.0262367	0.702475
TBB5_HUMAN	TUBB	>TBB5_HUMAN Tubulin beta chain; AltName: Full=Tubulin beta-5 chain; Accession=P07437; P05218; Q8WUC1; Q9CY33; [Homo sapiens (Human)]	31;8;5	32.465	32.2302	32.3439	31.2763	30.7449	29.9209	31.3354	29.3694	30.6169	30.8024	30.3316	30.6537	31.1626	30.991	30.817	0.0110759	a	b	b	b	b	+	-	-	-	-	1.69872	1.42572	1.55784	0.316535	-0.301384	-1.25947	0.385229	-1.90069	-0.450169	-0.234551	-0.781887	-0.407381	0.18427	-0.0152381	-0.217533	0.046276	0.0780968	0.00172103	0.000695108	0.783176
GLYR1_HUMAN	GLYR1	>GLYR1_HUMAN Putative oxidoreductase GLYR1; EC=1.-.-.-; AltName: Full=3-hydroxyisobutyrate dehydrogenase-like protein; AltName: Full=Cytokine-like nuclear factor N-PAC; AltName: Full=Glyoxylate reductase 1 homolog; AltName: Full=Nuclear protein NP60; AltNa	14	26.2075	26.0578	26.0737	25.6141	25.4947	26.137	25.7005	25.3267	25.4257	25.9723	25.8687	26.0595	25.6719	25.5705	25.4477	0.0113448	a	abc	c	ab	bc	+	-	-	-	-	1.47128	0.961665	1.01599	-0.548515	-0.954898	1.2314	-0.254321	-1.52641	-1.18979	0.670826	0.318233	0.967573	-0.351552	-0.696866	-1.11462	0.201079	0.0180961	0.116536	0.00326267	0.324053
P3C2A_HUMAN	PIK3C2A	>P3C2A_HUMAN Phosphatidylinositol 4-phosphate 3-kinase C2 domain-containing subunit alpha; Short=PI3K-C2-alpha; Short=PtdIns-3-kinase C2 subunit alpha; EC=2.7.1.154; AltName: Full=Phosphoinositide 3-kinase-C2-alpha; Accession=O00443; B0LPH2; B4E2G4; Q14CQ9	17	27.5671	26.5352	27.0985	10.1537	10.1537	23.5707	10.1537	10.1537	10.1537	10.1537	10.1537	10.1537	10.1537	10.1537	24.1004	0.0114056	a	b	b	b	b	+	-	-	-	-	1.58862	1.45432	1.52763			1.0685									1.13744	0.107938	0.000310939	0.000310939	0.118059	0.42265
CSK21_HUMAN;CSK23_HUMAN	CSNK2A1	>CSK21_HUMAN Casein kinase II subunit alpha; Short=CK II alpha; EC=2.7.11.1; Accession=P68400; B4DYS6; D3DVV8; P19138; P20426; Q14013; Q5U065; [Homo sapiens (Human)];>CSK23_HUMAN Casein kinase II subunit alpha 3; Short=CK II alpha 3; EC=2.7.11.1; AltName:	10;9	26.6408	26.7602	27.0596	26.1926	26.301	26.2647	26.3364	26.1154	26.2988	26.2218	26.8047	26.7813	26.6329	26.7292	26.6764	0.0116559	a	b	b	ab	ab	+	-	-	-	-	0.41802	0.834694	1.87952	-1.14642	-0.768038	-0.894766	-0.64436	-1.41585	-0.775687	-1.04436	0.989878	0.908366	0.390501	0.72635	0.542155	0.0379647	0.0260743	0.401221	0.376174	0.975277
BT3A3_HUMAN	BTN3A3	>BT3A3_HUMAN Butyrophilin subfamily 3 member A3; Flags: Precursor; Accession=O00478; B4DWI7; E9PCP5; [Homo sapiens (Human)]	8;3;3	26.7851	27.2235	27.7835	10.1537	10.1537	24.2036	10.1537	10.1537	10.1537	10.1537	10.1537	10.1537	10.1537	24.986	25.0151	0.0118408	a	ab	b	b	ab	+	-	-	-	-	1.2736	1.32785	1.39713			0.95418								1.051	1.05459	0.116965	0.000285001	0.000285001	0.282147	0.42265
SF3A3_HUMAN	SF3A3	>SF3A3_HUMAN Splicing factor 3A subunit 3; AltName: Full=SF3a60; AltName: Full=Spliceosome-associated protein 61; Short=SAP 61; Accession=Q12874; D3DPT5; Q15460; Q5VT87; [Homo sapiens (Human)]	22	28.2648	28.3684	28.0176	27.5312	27.5265	27.9668	27.6581	27.129	27.4637	27.974	27.9014	27.9574	27.9046	27.2313	27.4318	0.0132175	a	ab	b	ab	b	+	-	-	-	-	1.40228	1.68724	0.722023	-0.616025	-0.628816	0.582367	-0.266896	-1.72239	-0.801754	0.602097	0.402585	0.556401	0.411256	-1.44105	-0.88932	0.0444738	0.0168418	0.114335	0.0536349	0.291953
DDX60_HUMAN	DDX60	>DDX60_HUMAN Probable ATP-dependent RNA helicase DDX60; EC=3.6.4.13; AltName: Full=DEAD box protein 60; Accession=Q8IY21; Q6PK35; Q9NVE3; [Homo sapiens (Human)]	12	27.0069	24.7844	24.2018	10.1537	10.1537	10.1537	10.1537	10.1537	10.1537	10.1537	10.1537	22.3874	23.0439	10.1537	10.1537	0.014091	a	b	b	b	ab	+	-	-	-	-	1.74433	1.42507	1.34137									1.08072	1.17503			0.00315587	0.00315587	0.106934	0.121874	NA
ILF3_HUMAN	ILF3	>ILF3_HUMAN Interleukin enhancer-binding factor 3; AltName: Full=Double-stranded RNA-binding protein 76; Short=DRBP76; AltName: Full=M-phase phosphoprotein 4; Short=MPP4; AltName: Full=Nuclear factor associated with dsRNA; Short=NFAR; AltName: Full=Nuclear	33;3	29.8563	29.9007	29.9387	29.2105	28.8381	29.6247	29.2319	29.2165	29.303	29.6461	29.6591	29.8257	29.1774	29.268	29.7058	0.0144316	a	b	b	ab	ab	+	-	-	-	-	1.08641	1.21959	1.33345	-0.847589	-1.96281	0.392915	-0.783658	-0.829514	-0.570475	0.457096	0.496003	0.994931	-0.946706	-0.675289	0.635648	0.0956902	5.95326e-05	0.0666266	0.0844441	0.919553
MRP4_HUMAN	ABCC4	>MRP4_HUMAN Multidrug resistance-associated protein 4; AltName: Full=ATP-binding cassette sub-family C member 4; AltName: Full=MRP/cMOAT-related ABC transporter; AltName: Full=Multi-specific organic anion transporter B; Short=MOAT-B; Accession=O15439; A9Z1	26	28.6509	27.3016	26.7912	10.1537	26.805	25.9218	10.1537	10.1537	10.1537	10.1537	10.1537	10.1537	24.9343	10.1537	24.5973	0.0146743	a	ab	b	b	ab	+	-	-	-	-	1.28949	1.12991	1.06953		1.07117	0.966706							0.849903		0.810046	0.345347	0.00101169	0.00101169	0.254432	0.183806
TBB6_HUMAN	TUBB6	>TBB6_HUMAN Tubulin beta-6 chain; AltName: Full=Tubulin beta class V; Accession=Q9BUF5; B3KM76; Q9HA42; [Homo sapiens (Human)]	25	29.2662	29.7145	29.0249	28.9843	27.8879	27.2908	28.5478	28.149	28.3487	27.6547	27.6745	28.1075	28.367	28.5398	28.4554	0.0159393	a	b	ab	b	ab	+	-	-	-	-	1.32388	2.00978	0.95468	0.892597	-0.784769	-1.69829	0.224824	-0.385421	-0.0798694	-1.14162	-1.11128	-0.44877	-0.0517972	0.212582	0.0834787	0.108097	0.0213939	0.00488374	0.0419867	0.616769
MAP4_HUMAN	MAP4	>MAP4_HUMAN Microtubule-associated protein 4; Short=MAP-4; Accession=P27816; Q13082; Q59FT2; Q68D74; Q6ZUW9; Q86V26; Q96A76; Q96NS9; [Homo sapiens (Human)]	39	29.9767	29.5369	29.6466	29.3115	27.3168	27.3658	28.6924	28.5681	28.7721	28.0847	27.3943	27.9294	28.5521	28.0977	28.8469	0.0160415	a	b	ab	b	ab	+	-	-	-	-	1.69943	1.17945	1.3091	0.912879	-1.44567	-1.3878	0.180787	0.0338411	0.275028	-0.537717	-1.3541	-0.721345	0.0149267	-0.522353	0.363531	0.114664	0.00713592	0.00289794	0.0139014	0.409721
BAG3_HUMAN	BAG3	>BAG3_HUMAN BAG family molecular chaperone regulator 3; Short=BAG-3; AltName: Full=Bcl-2-associated athanogene 3; AltName: Full=Bcl-2-binding protein Bis; AltName: Full=Docking protein CAIR-1; Accession=O95817; A8K5L8; Q3B763; Q9NT20; Q9P120; [Homo sapiens	10	28.0683	26.545	26.007	26.2007	10.1537	24.4604	10.1537	10.1537	10.1537	10.1537	10.1537	10.1537	10.1537	24.6787	10.1537	0.0162695	a	ab	b	b	ab	+	-	-	-	-	1.43463	1.24588	1.17923	1.20322		0.987607								1.01465		0.323181	0.00136032	0.00136032	0.131452	0.184842
HOME3_HUMAN	HOMER3	>HOME3_HUMAN Homer protein homolog 3; Short=Homer-3; Accession=Q9NSC5; E9PCW9; O14580; O95350; Q9NSB9; Q9NSC0; Q9NSC1; [Homo sapiens (Human)]	5	26.372	25.2291	25.7137	10.1537	10.1537	10.1537	10.1537	10.1537	10.1537	10.1537	24.0619	10.1537	23.8647	10.1537	24.1256	0.0162741	a	b	b	ab	ab	+	-	-	-	-	1.37622	1.22383	1.28844								1.06821		1.04192		1.0767	0.000449433	0.000449433	0.140686	0.300104	NA
FUBP3_HUMAN	FUBP3	>FUBP3_HUMAN Far upstream element-binding protein 3; Short=FUSE-binding protein 3; Accession=Q96I24; A3KFK8; A3KFL0; Q92946; Q9BVB6; [Homo sapiens (Human)]	12	26.7423	26.2604	26.2982	25.4365	24.7938	25.4726	26.2405	25.2856	25.4577	25.3687	25.3812	25.6883	25.6903	25.389	25.9458	0.0163096	a	b	ab	b	ab	+	-	-	-	-	2.06425	1.11279	1.18749	-0.51373	-1.78256	-0.442508	1.07359	-0.811693	-0.471898	-0.647686	-0.62297	-0.0166446	-0.012606	-0.607603	0.49178	0.0143454	0.101689	0.0097693	0.0273936	0.314427
STAT3_HUMAN	STAT3	>STAT3_HUMAN Signal transducer and activator of transcription 3 {ECO:0000312|HGNC:HGNC:11364}; AltName: Full=Acute-phase response factor; Accession=P40763; A8K7B8; K7ENL3; O14916; Q9BW54; [Homo sapiens (Human)]	28	28.5549	28.8119	29.2466	27.9924	28.2045	28.3059	28.3412	27.6716	28.0402	27.7915	28.2685	28.0174	27.8361	28.015	28.3603	0.0168547	a	b	b	b	b	+	-	-	-	-	0.790306	1.41666	2.4758	-0.580293	-0.0635431	0.183702	0.26968	-1.36189	-0.463733	-1.06968	0.0924772	-0.5194	-0.960986	-0.525235	0.316136	0.0554526	0.0380715	0.0315143	0.0377486	0.53715
PARP1_HUMAN	PARP1	>PARP1_HUMAN Poly [ADP-ribose] polymerase 1; Short=PARP-1; EC=2.4.2.30; AltName: Full=ADP-ribosyltransferase diphtheria toxin-like 1; Short=ARTD1; AltName: Full=NAD(+) ADP-ribosyltransferase 1; Short=ADPRT 1; AltName: Full=Poly[ADP-ribose] synthase 1; Acce	35	28.6939	29.0401	29.0052	27.4675	27.2602	27.6013	27.0713	27.4924	27.3412	27.4063	28.846	28.6909	26.9252	28.2007	28.2561	0.0170628	a	b	b	ab	ab	+	-	-	-	-	0.986543	1.44771	1.40113	-0.646993	-0.923054	-0.468684	-1.17463	-0.613827	-0.81519	-0.728508	1.18918	0.98254	-1.3692	0.329569	0.403428	0.000610847	0.000656991	0.318747	0.115847	0.424005
RS13_HUMAN	RPS13	>RS13_HUMAN 40S ribosomal protein S13; Accession=P62277; B2R549; P19116; Q02546; Q29200; Q498Y0; [Homo sapiens (Human)]	9	28.3227	28.3788	28.4115	28.0068	27.886	28.0367	27.6906	27.2035	27.8034	28.2698	28.3017	28.3482	27.9735	27.9094	26.9653	0.018916	a	abc	c	ab	bc	+	-	-	-	-	0.83316	0.964802	1.04129	0.0928001	-0.190304	0.162944	-0.648306	-1.78987	-0.383927	0.709384	0.783971	0.892952	0.0146958	-0.135346	-2.34825	0.00419643	0.0460391	0.136418	0.145654	0.148579
STXB1_HUMAN	STXBP1	>STXB1_HUMAN Syntaxin-binding protein 1; AltName: Full=MUNC18-1; AltName: Full=N-Sec1; AltName: Full=Protein unc-18 homolog 1; Short=Unc18-1; AltName: Full=Protein unc-18 homolog A; Short=Unc-18A; AltName: Full=p67; Accession=P61764; B1AM97; Q28208; Q62759	7	25.7161	26.1767	25.9285	10.1537	10.1537	10.1537	24.6609	10.1537	24.9347	10.1537	10.1537	10.1537	10.1537	24.7053	10.1537	0.0197698	a	b	ab	b	ab	+	-	-	-	-	1.2286	1.28828	1.25612				1.09188		1.12735					1.09763		7.10765e-05	0.342537	7.10765e-05	0.152757	0.183539
FRYL_HUMAN	FRYL	>FRYL_HUMAN Protein furry homolog-like; AltName: Full=ALL1-fused gene from chromosome 4p12 protein; Accession=O94915; O95640; Q8WTZ5; Q9NT40; [Homo sapiens (Human)]	6	25.4692	25.3737	25.2121	10.1537	10.1537	10.1537	10.1537	10.1537	10.1537	10.1537	24.3142	10.1537	10.1537	23.7627	24.598	0.0203356	a	b	b	ab	ab	+	-	-	-	-	1.27307	1.26022	1.23848								1.11766			1.04346	1.15584	2.4357e-05	2.4357e-05	0.156582	0.338063	NA
MYCT1_HUMAN	MYCT1	>MYCT1_HUMAN Myc target protein 1; AltName: Full=Myc target in myeloid cells protein 1; Accession=Q8N699; Q8N396; Q8TBE8; Q9H763; [Homo sapiens (Human)]	6	27.2093	27.4829	26.015	10.1537	10.1537	10.1537	10.1537	10.1537	10.1537	24.7988	10.1537	10.1537	10.1537	10.1537	25.1425	0.0204043	a	b	b	ab	ab	+	-	-	-	-	1.49969	1.53466	1.347							1.19152					1.23545	0.000723218	0.000723218	0.134466	0.141876	NA
RU17_HUMAN	SNRNP70	>RU17_HUMAN U1 small nuclear ribonucleoprotein 70 kDa; Short=U1 snRNP 70 kDa; Short=U1-70K; Short=snRNP70; Accession=Q99377; Q9UE45; Q9UE46; Q9UE47; Q9UE48; Q9UFQ6; [Homo sapiens (Human)]	16	27.9282	27.5713	27.143	26.1415	25.7207	26.8805	26.4297	26.5014	26.9835	27.1101	27.0587	27.331	26.1299	26.731	27.0384	0.021011	a	b	ab	ab	ab	+	-	-	-	-	1.85238	1.24109	0.507629	-1.20754	-1.92818	0.0579933	-0.714006	-0.591093	0.234468	0.45133	0.363168	0.829562	-1.22733	-0.1979	0.328431	0.0403101	0.0367622	0.229616	0.0609218	0.380971
LRC8A_HUMAN	LRRC8A	>LRC8A_HUMAN Volume-regulated anion channel subunit LRRC8A; AltName: Full=Leucine-rich repeat-containing protein 8A; AltName: Full=Swelling protein 1; Accession=Q8IWT6; Q6UXM2; Q8NCI0; Q9P2B1; [Homo sapiens (Human)]	12	26.7669	26.8645	26.4646	10.1537	10.1537	24.9864	10.1537	10.1537	10.1537	10.1537	10.1537	10.1537	24.8273	10.1537	10.1537	0.02117	a	ab	b	b	ab	+	-	-	-	-	1.46443	1.47703	1.42539			1.23445							1.21389			0.143463	5.29096e-05	5.29096e-05	0.139989	0.42265
TADBP_HUMAN	TARDBP	>TADBP_HUMAN TAR DNA-binding protein 43; Short=TDP-43; Accession=Q6FI92; Q96DJ0; [Homo sapiens (Human)]	13	27.9425	28.0852	28.1653	27.0344	27.0991	26.874	27.0204	26.6174	27.4243	26.6334	27.378	27.5208	26.492	27.3271	27.3398	0.0212887	a	b	b	b	b	+	-	-	-	-	1.30926	1.58443	1.73898	-0.441918	-0.317293	-0.751305	-0.468973	-1.2461	0.310022	-1.21522	0.220691	0.496038	-1.48796	0.12244	0.146915	0.000342573	0.038193	0.0770943	0.0623202	0.946019
HNRL2_HUMAN	HNRNPUL2	>HNRL2_HUMAN Heterogeneous nuclear ribonucleoprotein U-like protein 2; AltName: Full=Scaffold-attachment factor A2; Short=SAF-A2; Accession=Q1KMD3; Q8N3B3; [Homo sapiens (Human)]	29	29.4078	29.6479	29.8082	28.6474	28.6816	29.235	28.6133	28.9526	29.2381	28.8786	29.2121	29.4257	28.7168	28.9044	28.9392	0.0213168	a	b	b	ab	b	+	-	-	-	-	0.859216	1.50283	1.9325	-1.17912	-1.08739	0.395986	-1.27028	-0.360891	0.404398	-0.559358	0.334646	0.907328	-0.992991	-0.490088	-0.39678	0.0355299	0.0412464	0.091137	0.00867	0.775586
NFIB_HUMAN	NFIB	>NFIB_HUMAN Nuclear factor 1 B-type; Short=NF1-B; Short=Nuclear factor 1/B; AltName: Full=CCAAT-box-binding transcription factor; Short=CTF; AltName: Full=Nuclear factor I/B; Short=NF-I/B; Short=NFI-B; AltName: Full=TGGCA-binding protein; Accession=Q96J45;	3	25.367	25.284	25.6817	10.1537	10.1537	10.1537	10.1537	24.9517	25.8391	10.1537	10.1537	10.1537	10.1537	24.565	24.9564	0.0223434	a	b	ab	b	ab	+	-	-	-	-	1.04901	1.03836	1.08939					0.995725	1.10959					0.946101	0.99633	6.27409e-05	0.419464	6.27409e-05	0.372381	0.183849
ASSY_HUMAN	ASS1	>ASSY_HUMAN Argininosuccinate synthase; EC=6.3.4.5; AltName: Full=Citrulline--aspartate ligase; Accession=P00966; Q6LDL2; Q86UZ0; Q96GT4; [Homo sapiens (Human)]	5	25.1718	25.1785	25.6691	10.1537	24.9678	24.8268	10.1537	10.1537	10.1537	10.1537	10.1537	10.1537	10.1537	24.3793	10.1537	0.0225991	a	ab	b	b	ab	+	-	-	-	-	1.20103	1.20191	1.2669		1.17401	1.15532								1.09605		0.389533	0.000117556	0.000117556	0.158367	0.183513
RALY_HUMAN	RALY	>RALY_HUMAN RNA-binding protein Raly; AltName: Full=Autoantigen p542; AltName: Full=Heterogeneous nuclear ribonucleoprotein C-like 2; Short=hnRNP core protein C-like 2; AltName: Full=hnRNP associated with lethal yellow protein homolog; Accession=Q9UKM9; Q1	20	29.6204	29.7949	29.9944	28.715	28.9416	29.6321	28.642	29.0939	29.286	29.4414	29.2028	29.3373	28.892	28.8953	29.0599	0.0231746	a	b	b	ab	b	+	-	-	-	-	0.958403	1.3943	1.8925	-1.30261	-0.736762	0.987714	-1.48485	-0.356301	0.12341	0.511419	-0.0843655	0.251358	-0.860644	-0.852248	-0.441323	0.110304	0.0330165	0.0274113	0.00600833	0.805597
RAIN_HUMAN	RASIP1	>RAIN_HUMAN Ras-interacting protein 1; Short=Rain; Accession=Q5U651; Q6U676; [Homo sapiens (Human)]	33;1	30.711	30.5698	31.1125	10.1537	10.1537	23.6106	10.1537	26.1092	10.1537	23.1945	10.1537	10.1537	27.122	26.8097	27.765	0.0232464	a	b	b	b	ab	+	-	-	-	-	1.12575	1.11014	1.17014			0.340762		0.61699		0.294752			0.728964	0.694444	0.800053	0.0689777	0.102149	0.0641572	0.00119792	0.910646
U5S1_HUMAN	EFTUD2	>U5S1_HUMAN 116 kDa U5 small nuclear ribonucleoprotein component; AltName: Full=Elongation factor Tu GTP-binding domain-containing protein 2; AltName: Full=SNU114 homolog; Short=hSNU114; AltName: Full=U5 snRNP-specific protein, 116 kDa; Short=U5-116 kDa; A	44	28.905	29.2442	29.0026	28.3873	28.8254	28.9611	28.5178	28.1622	28.5923	28.447	28.7032	28.7473	28.5101	28.2371	28.5087	0.0240151	a	ab	b	ab	b	+	-	-	-	-	0.849291	1.97946	1.17445	-0.875656	0.584059	1.03618	-0.440804	-1.62535	-0.1924	-0.676574	0.176835	0.323858	-0.466315	-1.37591	-0.471122	0.196064	0.0224169	0.0387115	0.0098549	0.24496
NUDC1_HUMAN	NUDCD1	>NUDC1_HUMAN NudC domain-containing protein 1; AltName: Full=Chronic myelogenous leukemia tumor antigen 66; AltName: Full=Tumor antigen CML66; Accession=Q96RS6; B4DVX6; Q4G130; Q8NDQ5; Q8NG18; Q96SI4; Q9BVR5; [Homo sapiens (Human)]	4	24.041	24.3049	24.557	10.1537	10.1537	10.1537	10.1537	10.1537	10.1537	10.1537	23.2664	10.1537	10.1537	10.1537	23.0239	0.0253031	a	b	b	ab	ab	+	-	-	-	-	1.3946	1.43406	1.47176								1.27875				1.24249	0.000110855	0.000110855	0.154623	0.14822	NA
NP1L4_HUMAN	NAP1L4	>NP1L4_HUMAN Nucleosome assembly protein 1-like 4; AltName: Full=Nucleosome assembly protein 2; Short=NAP-2; Accession=Q99733; B2R6J4; F5HFY4; [Homo sapiens (Human)]	5	24.0983	24.4621	24.5615	10.1537	10.1537	10.1537	10.1537	10.1537	10.1537	23.8904	10.1537	10.1537	10.1537	24.0204	24.2455	0.0253626	a	b	b	ab	ab	+	-	-	-	-	1.16685	1.21785	1.2318							1.13769				1.15592	1.18749	9.79799e-05	9.79799e-05	0.169743	0.403294	NA
BRD4_HUMAN;BRD3_HUMAN	BRD4	>BRD4_HUMAN Bromodomain-containing protein 4; AltName: Full=Protein HUNK1; Accession=O60885; O60433; Q4G0X8; Q86YS8; Q96PD3; [Homo sapiens (Human)];>BRD3_HUMAN Bromodomain-containing protein 3; AltName: Full=RING3-like protein; Accession=Q15059; B1APD9; Q4	4;3;1;1	25.3134	24.7327	24.8669	24.2294	10.1537	10.1537	10.1537	10.1537	10.1537	25.0507	25.3204	10.1537	10.1537	10.1537	10.1537	0.0254348	a	ab	b	ab	b	+	-	-	-	-	1.23523	1.15772	1.17564	1.09054						1.20016	1.23618					0.163416	0.000140303	0.439558	0.000140303	0.42265
CLIC5_HUMAN	CLIC5	>CLIC5_HUMAN Chloride intracellular channel protein 5; Accession=Q9NZA1; B3KUF1; Q5T4Z0; Q8NBY3; Q96JT5; Q9BWZ0; [Homo sapiens (Human)]	10	27.178	25.6685	27.2271	10.1537	26.6138	26.52	10.1537	10.1537	10.1537	10.1537	10.1537	10.1537	10.1537	10.1537	26.0574	0.0257125	a	ab	b	b	ab	+	-	-	-	-	1.25826	1.07681	1.26416		1.19044	1.17917									1.12357	0.414105	0.000955531	0.000955531	0.16702	0.183507
GSDMD_HUMAN	GSDMD	>GSDMD_HUMAN Gasdermin-D; AltName: Full=Gasdermin domain-containing protein 1; Accession=P57764; A8K702; D3DWJ9; Q96Q98; [Homo sapiens (Human)]	6	25.0119	25.3098	25.663	10.1537	10.1537	10.1537	10.1537	10.1537	10.1537	10.1537	25.2849	25.3525	10.1537	24.7684	10.1537	0.0258372	a	b	b	ab	ab	+	-	-	-	-	1.15413	1.19309	1.23926								1.18982	1.19866		1.1223		0.000153761	0.000153761	0.421942	0.168538	NA
IF2B3_HUMAN	IGF2BP3	>IF2B3_HUMAN Insulin-like growth factor 2 mRNA-binding protein 3; Short=IGF2 mRNA-binding protein 3; Short=IMP-3; AltName: Full=IGF-II mRNA-binding protein 3; AltName: Full=KH domain-containing protein overexpressed in cancer; Short=hKOC; AltName: Full=VIC	3	23.9346	24.6311	23.8094	24.2923	10.1537	10.1537	10.1537	22.4785	23.3573	10.1537	10.1537	10.1537	10.1537	10.1537	10.1537	0.0263887	a	ab	ab	b	b	+	-	-	-	-	1.2073	1.30811	1.18918	1.25907				0.996569	1.12376							0.188082	0.328418	0.000334572	0.000334572	0.582673
RBM39_HUMAN	RBM39	>RBM39_HUMAN RNA-binding protein 39; AltName: Full=CAPER alpha; AltName: Full=Hepatocellular carcinoma protein 1; AltName: Full=RNA-binding motif protein 39; AltName: Full=RNA-binding region-containing protein 2; AltName: Full=Splicing factor HCC1; Accessi	10;1	27.0975	26.7256	27.1541	26.3448	26.1126	26.598	26.3781	25.724	26.6506	26.9744	26.7598	26.8513	26.3286	26.5628	26.1295	0.026551	a	ab	b	ab	ab	+	-	-	-	-	1.35945	0.419901	1.50254	-0.542359	-1.12913	0.0974014	-0.458128	-2.11102	0.230457	1.04851	0.506192	0.737483	-0.583381	0.00840672	-1.08633	0.0300406	0.0967781	0.446604	0.0239873	0.765453
SKT_HUMAN	KIAA1217	>SKT_HUMAN Sickle tail protein homolog; Accession=Q5T5P3; Q5T7H3; Q6MZZ6; Q6ZUI4; Q8WV45; Q9NSR2; Q9ULK3; [Homo sapiens (Human)]	48	30.5571	28.9799	29.8417	23.8054	23.5923	24.3785	25.1978	10.1537	10.1537	25.2459	10.1537	10.1537	26.6104	25.6906	26.9942	0.0269788	a	ab	b	b	ab	+	-	-	-	-	1.09392	0.889887	1.00137	0.220532	0.192963	0.294664	0.400653			0.406874			0.583379	0.464397	0.633032	0.00145391	0.0990208	0.0997654	0.00532324	0.222671
PRP16_HUMAN	DHX38	>PRP16_HUMAN Pre-mRNA-splicing factor ATP-dependent RNA helicase PRP16; EC=3.6.4.13; AltName: Full=ATP-dependent RNA helicase DHX38; AltName: Full=DEAH box protein 38; Accession=Q92620; B4DVG8; D3DWS7; O75212; Q96HN7; [Homo sapiens (Human)]	5	23.8043	23.4759	23.7061	10.1537	10.1537	10.1537	10.1537	10.1537	10.1537	10.1537	23.8032	23.2515	10.1537	10.1537	23.565	0.0279187	a	b	b	ab	ab	+	-	-	-	-	1.21281	1.16466	1.19842								1.21264	1.13176			1.17773	5.18989e-05	5.18989e-05	0.411436	0.180523	NA
LC7L2_HUMAN		>LC7L2_HUMAN Putative RNA-binding protein Luc7-like 2; Accession=Q9Y383; B7Z500; Q8IUP9; Q9NVL3; Q9NVN7; Q9UQN1; [Homo sapiens (Human)]	12	27.5075	27.4723	27.4262	27.0214	26.3758	27.217	26.882	26.8595	26.9584	26.9896	27.2049	26.9395	26.7428	27.001	26.7518	0.0282148	a	b	b	ab	b	+	-	-	-	-	1.58873	1.47331	1.32208	-0.00639839	-2.12487	0.63545	-0.463693	-0.537624	-0.212883	-0.110586	0.595907	-0.275052	-0.920455	-0.0730817	-0.89083	0.142021	0.000166331	0.0273026	0.0123514	0.920955
CUTC_HUMAN	CUTC	>CUTC_HUMAN Copper homeostasis protein cutC homolog; Accession=Q9NTM9; Q5TCZ8; Q9Y321; [Homo sapiens (Human)]	3	24.3907	24.1621	24.4303	10.1537	10.1537	10.1537	10.1537	10.1537	10.1537	10.1537	24.6414	24.6073	10.1537	10.1537	24.2013	0.0290585	a	b	b	ab	ab	+	-	-	-	-	1.18101	1.14938	1.18648								1.21569	1.21097			1.1548	3.47704e-05	3.47704e-05	0.447065	0.179841	NA
KTN1_HUMAN	KTN1	>KTN1_HUMAN Kinectin; AltName: Full=CG-1 antigen; AltName: Full=Kinesin receptor; Accession=Q86UP2; B4DZ88; Q13999; Q14707; Q15387; Q17RZ5; Q5GGW3; Q86W57; [Homo sapiens (Human)]	41	29.0373	29.1088	29.0338	28.2453	26.4263	27.9921	27.8527	27.9168	28.3205	27.5641	27.8779	28.0739	28.1324	28.11	28.5335	0.0294683	a	b	ab	b	ab	+	-	-	-	-	1.33185	1.43896	1.32664	0.145219	-2.58009	-0.234074	-0.442996	-0.346888	0.25793	-0.875404	-0.405162	-0.111525	-0.0239484	-0.0574963	0.576989	0.11777	0.0174356	0.012691	0.0252494	0.494553
IF4E_HUMAN	EIF4E	>IF4E_HUMAN Eukaryotic translation initiation factor 4E; Short=eIF-4E; Short=eIF4E; AltName: Full=eIF-4F 25 kDa subunit; AltName: Full=mRNA cap-binding protein; Accession=P06730; B7Z6V1; D6RCQ6; Q96E95; [Homo sapiens (Human)]	3;1	25.0281	24.6222	24.8017	10.1537	10.1537	10.1537	10.1537	10.1537	10.1537	10.1537	25.6561	25.5141	10.1537	10.1537	24.541	0.0295741	a	b	b	ab	ab	+	-	-	-	-	1.18253	1.12875	1.15253								1.26574	1.24692			1.118	6.41396e-05	6.41396e-05	0.484552	0.175811	NA
MTA2_HUMAN	MTA2	>MTA2_HUMAN Metastasis-associated protein MTA2; AltName: Full=Metastasis-associated 1-like 1; Short=MTA1-L1 protein; AltName: Full=p53 target protein in deacetylase complex; Accession=O94776; Q68DB1; Q9UQB5; [Homo sapiens (Human)]	19;5	27.8946	26.6298	26.9832	26.1204	25.4646	26.2674	26.2085	25.6156	24.3998	26.3442	26.7798	26.5428	26.1468	26.5941	26.511	0.0298136	a	ab	b	ab	ab	+	-	-	-	-	2.0606	0.425976	0.88271	-0.232332	-1.07981	-0.0424002	-0.11851	-0.884679	-2.45588	0.0568618	0.619785	0.313604	-0.198199	0.379813	0.272468	0.0631281	0.0605037	0.24006	0.174654	0.427018
RSMN_HUMAN;RSMB_HUMAN	SNRPN	>RSMN_HUMAN Small nuclear ribonucleoprotein-associated protein N; Short=snRNP-N; AltName: Full=Sm protein D; Short=Sm-D; AltName: Full=Sm protein N; Short=Sm-N; Short=SmN; AltName: Full=Tissue-specific-splicing protein; Accession=P63162; B3KVR1; P14648; P1	8;8	29.0496	29.291	29.3904	28.592	28.1013	28.5911	28.9178	27.564	28.2926	28.5578	28.8887	28.5805	28.301	28.2453	28.2324	0.0298205	a	ab	b	ab	b	+	-	-	-	-	0.989608	1.49075	1.69736	0.0394634	-0.979613	0.0374451	0.715914	-2.09514	-0.582253	-0.0315669	0.655456	0.0154298	-0.564919	-0.680589	-0.707348	0.0193345	0.120124	0.018207	0.00824289	0.718301
DHE3_HUMAN	GLUD1	>DHE3_HUMAN Glutamate dehydrogenase 1, mitochondrial; Short=GDH 1; EC=1.4.1.3; Flags: Precursor; Accession=P00367; B3KV55; B4DGN5; Q5TBU3; [Homo sapiens (Human)]	37;1	31.9635	32.5625	32.471	31.6129	32.3254	32.3638	31.192	31.3869	31.6122	31.3453	31.5034	31.9503	31.4934	32.0337	31.9078	0.0301203	a	ab	b	ab	ab	+	-	-	-	-	0.262145	1.62467	1.4167	-0.535521	1.08529	1.17271	-1.49286	-1.04954	-0.537078	-1.14408	-0.784444	0.232171	-0.807323	0.421821	0.135334	0.495346	0.018647	0.0478989	0.104569	0.0836628
HDAC1_HUMAN	HDAC1	>HDAC1_HUMAN Histone deacetylase 1; Short=HD1; EC=3.5.1.98; Accession=Q13547; Q92534; [Homo sapiens (Human)]	16;1	27.6942	27.713	27.5868	26.5945	26.8152	27.4892	26.9897	26.7284	27.1829	27.0462	27.4537	27.6427	26.6623	26.8181	27.1085	0.0302972	a	b	b	ab	b	+	-	-	-	-	1.31614	1.36326	1.04746	-1.43644	-0.883933	0.803035	-0.447291	-1.10116	0.0364476	-0.305692	0.714091	1.18732	-1.26659	-0.876813	-0.149849	0.11901	0.025912	0.245047	0.0186522	0.99826
ITA2_HUMAN	ITGA2	>ITA2_HUMAN Integrin alpha-2; AltName: Full=CD49 antigen-like family member B; AltName: Full=Collagen receptor; AltName: Full=Platelet membrane glycoprotein Ia; Short=GPIa; AltName: Full=VLA-2 subunit alpha; AltName: CD_antigen=CD49b; Flags: Precursor; Acc	12	26.9983	26.5825	25.8834	10.1537	26.1605	10.1537	10.1537	10.1537	10.1537	10.1537	10.1537	10.1537	25.1157	10.1537	10.1537	0.0306533	a	ab	b	b	ab	+	-	-	-	-	1.47343	1.42022	1.33075		1.36622								1.2325			0.174949	0.000396347	0.000396347	0.150137	0.42265
FLI1_HUMAN	FLI1	>FLI1_HUMAN Friend leukemia integration 1 transcription factor; AltName: Full=Proto-oncogene Fli-1; AltName: Full=Transcription factor ERGB; Accession=Q01543; B2R8H2; B4DFV4; B4DTC6; G3V183; Q14319; Q92480; Q9UE07; [Homo sapiens (Human)]	3	24.8459	24.3724	24.4889	10.1537	10.1537	10.1537	10.1537	10.1537	10.1537	10.1537	24.1304	10.1537	10.1537	10.1537	23.5658	0.0308546	a	b	b	ab	ab	+	-	-	-	-	1.44727	1.37863	1.39551								1.34355				1.2617	9.76146e-05	9.76146e-05	0.171157	0.155979	NA
JIP4_HUMAN	SPAG9	>JIP4_HUMAN C-Jun-amino-terminal kinase-interacting protein 4; Short=JIP-4; Short=JNK-interacting protein 4; AltName: Full=Cancer/testis antigen 89; Short=CT89; AltName: Full=Human lung cancer oncogene 6 protein; Short=HLC-6; AltName: Full=JNK-associated l	11;2	25.5299	25.7465	25.6472	25.8679	10.1537	26.1418	10.1537	10.1537	10.1537	10.1537	10.1537	10.1537	10.1537	10.1537	25.8541	0.031191	a	ab	b	b	ab	+	-	-	-	-	1.14929	1.17659	1.16407	1.19189		1.22641									1.19015	0.45011	1.63332e-05	1.63332e-05	0.189137	0.183534
ATLA3_HUMAN	ATL3	>ATLA3_HUMAN Atlastin-3; EC=3.6.5.-; Accession=Q6DD88; Q8N7W5; Q9H8Q5; Q9UFL1; [Homo sapiens (Human)]	26	29.5922	29.5672	29.5861	29.1093	29.2872	29.0023	29.3199	29.4232	29.2984	29.6948	29.2693	29.2343	29.364	29.3697	29.4574	0.0314778	a	b	ab	ab	ab	+	-	-	-	-	1.1701	1.03773	1.13763	-1.39214	-0.448413	-1.96039	-0.274975	0.273232	-0.388844	1.71486	-0.543333	-0.729088	-0.0406464	-0.0104496	0.454726	0.0317134	0.0225151	0.343108	0.0205858	0.106826
ACINU_HUMAN	ACIN1	>ACINU_HUMAN Apoptotic chromatin condensation inducer in the nucleus; Short=Acinus; Accession=Q9UKV3; B2RTT4; D3DS45; O75158; Q9UG91; Q9UKV1; Q9UKV2; [Homo sapiens (Human)]	23	27.7571	28.1704	27.9908	27.626	27.6594	28.265	27.067	26.6271	27.7745	27.7452	27.7763	27.838	27.2821	27.2112	27.2459	0.0320734	a	ab	b	ab	ab	+	-	-	-	-	0.352489	1.2942	0.885054	0.0538645	0.12979	1.5097	-1.21998	-2.22226	0.392215	0.325434	0.396209	0.53673	-0.729775	-0.891445	-0.812215	0.642081	0.122278	0.256935	0.023398	0.166489
PRDX2_HUMAN	PRDX2	>PRDX2_HUMAN Peroxiredoxin-2; EC=1.11.1.15; AltName: Full=Natural killer cell-enhancing factor B; Short=NKEF-B; AltName: Full=PRP; AltName: Full=Thiol-specific antioxidant protein; Short=TSA; AltName: Full=Thioredoxin peroxidase 1; AltName: Full=Thioredoxi	17	28.5952	28.8484	29.2581	28.8897	27.9832	28.1105	28.4617	28.3681	28.9506	27.6401	28.1117	27.6759	28.2991	28.5118	28.8778	0.0320844	a	ab	ab	b	ab	+	-	-	-	-	0.327478	0.85745	1.71521	0.944037	-0.953799	-0.687393	0.0479105	-0.147968	1.07155	-1.67213	-0.684823	-1.59719	-0.292386	0.152893	0.919162	0.179641	0.310348	0.0127733	0.259792	0.480675
RBM14_HUMAN	RBM14	>RBM14_HUMAN RNA-binding protein 14; AltName: Full=Paraspeckle protein 2; Short=PSP2; AltName: Full=RNA-binding motif protein 14; AltName: Full=RRM-containing coactivator activator/modulator; AltName: Full=Synaptotagmin-interacting protein; Short=SYT-inter	21	28.7362	28.3838	28.5543	28.1249	27.8071	28.702	27.8384	27.5922	27.9454	28.233	27.8607	28.2211	27.695	27.7867	28.0554	0.0321011	a	ab	b	ab	b	+	-	-	-	-	1.74628	0.7753	1.24486	0.0620789	-0.813748	1.65188	-0.727437	-1.40563	-0.432694	0.359697	-0.665907	0.327063	-1.12234	-0.86979	-0.129617	0.317333	0.00630463	0.048162	0.00873873	0.246235
TPM4_HUMAN	TPM4	>TPM4_HUMAN Tropomyosin alpha-4 chain; AltName: Full=TM30p1; AltName: Full=Tropomyosin-4; Accession=Q9UCS3; Q9UCS4; [Homo sapiens (Human)]	33	31.516	31.5259	31.0412	31.3383	30.3592	30.0392	31.2018	31.4294	31.157	30.4185	30.4687	30.4723	30.8305	30.9048	31.2087	0.0324639	a	ab	ab	b	ab	+	-	-	-	-	1.24202	1.26297	0.240123	0.866957	-1.1992	-1.8744	0.578969	1.05927	0.484507	-1.07401	-0.968114	-0.960372	-0.204527	-0.0478063	0.593612	0.172983	0.624067	0.0284526	0.133693	0.218543
CAND1_HUMAN	CAND1	>CAND1_HUMAN Cullin-associated NEDD8-dissociated protein 1; AltName: Full=Cullin-associated and neddylation-dissociated protein 1; AltName: Full=TBP-interacting protein of 120 kDa A; Short=TBP-interacting protein 120A; AltName: Full=p120 CAND1; Accession=Q	28;2	27.7713	28.0187	28.3262	27.7702	26.511	26.1616	26.9339	26.8058	27.4529	27.5955	28.0362	27.9896	27.345	27.4967	27.6851	0.0327965	a	b	ab	ab	ab	+	-	-	-	-	0.508752	0.912933	1.41542	0.506926	-1.55076	-2.12171	-0.859664	-1.069	-0.0115014	0.221443	0.941616	0.865438	-0.187827	0.0600339	0.367909	0.117858	0.0201894	0.482354	0.059695	0.671744
PECA1_HUMAN	PECAM1	>PECA1_HUMAN Platelet endothelial cell adhesion molecule; Short=PECAM-1; AltName: Full=EndoCAM; AltName: Full=GPIIA; AltName: Full=PECA1; AltName: CD_antigen=CD31; Flags: Precursor; Accession=Q9NPB7; Q9NPG9; Q9NQS9; Q9NQT0; Q9NQT1; Q9NQT2; [Homo sapiens (	41	32.388	32.7264	32.3042	22.9107	23.7265	25.2047	26.6901	24.4445	10.1537	27.1317	27.6551	26.4538	29.1685	29.7724	29.581	0.0338317	a	ab	b	ab	ab	+	-	-	-	-	1.02935	1.09046	1.01423	-0.681967	-0.534654	-0.267734	0.000483387	-0.405003		0.0802319	0.174737	-0.0421874	0.448018	0.557052	0.522495	0.00484163	0.145493	0.00163459	0.000304904	0.567966
GFOD1_HUMAN	GFOD1	>GFOD1_HUMAN Glucose-fructose oxidoreductase domain-containing protein 1; EC=1.-.-.-; Flags: Precursor; Accession=Q9NXC2; A8E4L6; Q5T058; Q96JD4; Q9H5K2; [Homo sapiens (Human)]	3	25.4389	10.1537	25.4818	10.1537	10.1537	10.1537	10.1537	10.1537	10.1537	10.1537	10.1537	10.1537	10.1537	10.1537	10.1537	0.0343141	a	b	b	b	b	+	-	-	-	-	2.45908		2.46704													0.183504	0.183504	0.183504	0.183504	NA
RHG31_HUMAN	ARHGAP31	>RHG31_HUMAN Rho GTPase-activating protein 31; AltName: Full=Cdc42 GTPase-activating protein; Accession=Q2M1Z3; Q9ULL6; [Homo sapiens (Human)]	8	25.2961	10.1537	25.3392	10.1537	10.1537	10.1537	10.1537	10.1537	10.1537	10.1537	10.1537	10.1537	10.1537	10.1537	10.1537	0.0343141	a	b	b	b	b	+	-	-	-	-	2.45902		2.4671													0.183504	0.183504	0.183504	0.183504	NA
FBX7_HUMAN	FBXO7	>FBX7_HUMAN F-box only protein 7; Accession=Q9Y3I1; B4DNB3; B4DWX5; Q5TGC4; Q5TI86; Q96HM6; Q9UF21; Q9UKT2; [Homo sapiens (Human)]	2	24.4139	24.4756	10.1537	10.1537	10.1537	10.1537	10.1537	10.1537	10.1537	10.1537	10.1537	10.1537	10.1537	10.1537	10.1537	0.0343149	a	b	b	b	b	+	-	-	-	-	2.45692	2.46919														0.183505	0.183505	0.183505	0.183505	NA
TSN9_HUMAN	TSPAN9	>TSN9_HUMAN Tetraspanin-9; Short=Tspan-9; AltName: Full=Tetraspan NET-5; Accession=O75954; D3DUQ7; Q53FV2; Q6FGJ8; [Homo sapiens (Human)]	2	10.1537	26.0951	26.1817	10.1537	10.1537	10.1537	10.1537	10.1537	10.1537	10.1537	10.1537	10.1537	10.1537	10.1537	10.1537	0.0343157	a	b	b	b	b	+	-	-	-	-		2.45535	2.47075													0.183506	0.183506	0.183506	0.183506	NA
HMGB1_HUMAN;HGB1A_HUMAN	HMGB1	>HMGB1_HUMAN High mobility group protein B1; AltName: Full=High mobility group protein 1; Short=HMG-1; Accession=P09429; A5D8W9; Q14321; Q5T7C3; Q6IBE1; [Homo sapiens (Human)];>HGB1A_HUMAN Putative high mobility group protein B1-like 1; AltName: Full=High	23;13	31.1921	32.1892	32.368	30.7521	29.749	30.1161	30.1141	31.1461	31.6097	31.1622	31.5249	31.7818	30.8253	31.5318	31.7211	0.0343159	a	b	ab	ab	ab	+	-	-	-	-	0.00857972	1.31634	1.55093	-0.56859	-1.88418	-1.40274	-1.40535	-0.0517291	0.556366	-0.0306306	0.445047	0.782016	-0.472585	0.454114	0.702405	0.0235969	0.172185	0.374047	0.294173	0.239882
NXF1_HUMAN	NXF1	>NXF1_HUMAN Nuclear RNA export factor 1; AltName: Full=Tip-associated protein; AltName: Full=Tip-associating protein; AltName: Full=mRNA export factor TAP; Accession=Q9UBU9; B4E269; Q99799; Q9UQL2; [Homo sapiens (Human)]	5	10.1537	26.3179	26.4313	10.1537	10.1537	10.1537	10.1537	10.1537	10.1537	10.1537	10.1537	10.1537	10.1537	10.1537	10.1537	0.0343171	a	b	b	b	b	+	-	-	-	-		2.4531	2.47298													0.183508	0.183508	0.183508	0.183508	NA
LS14A_HUMAN	LSM14A	>LS14A_HUMAN Protein LSM14 homolog A; AltName: Full=Protein FAM61A; AltName: Full=Protein SCD6 homolog; AltName: Full=Putative alpha-synuclein-binding protein; Short=AlphaSNBP; AltName: Full=RNA-associated protein 55A; Short=hRAP55; Short=hRAP55A; Accessio	2	10.1537	24.6976	24.8065	10.1537	10.1537	10.1537	10.1537	10.1537	10.1537	10.1537	10.1537	10.1537	10.1537	10.1537	10.1537	0.0343176	a	b	b	b	b	+	-	-	-	-		2.45244	2.47364													0.183509	0.183509	0.183509	0.183509	NA
KPCL_HUMAN	PRKCH	>KPCL_HUMAN Protein kinase C eta type; EC=2.7.11.13; AltName: Full=PKC-L; AltName: Full=nPKC-eta; Accession=P24723; B4DJN5; Q16246; Q8NE03; [Homo sapiens (Human)]	4	10.1537	25.002	24.8129	10.1537	10.1537	10.1537	10.1537	10.1537	10.1537	10.1537	10.1537	10.1537	10.1537	10.1537	10.1537	0.0343254	a	b	b	b	b	+	-	-	-	-		2.48122	2.44478													0.18352	0.18352	0.18352	0.18352	NA
PGH1_HUMAN	PTGS1	>PGH1_HUMAN Prostaglandin G/H synthase 1; EC=1.14.99.1; AltName: Full=Cyclooxygenase-1; Short=COX-1; AltName: Full=Prostaglandin H2 synthase 1; Short=PGH synthase 1; Short=PGHS-1; Short=PHS 1; AltName: Full=Prostaglandin-endoperoxide synthase 1; Flags: Pre	3	10.1537	24.4887	24.2854	10.1537	10.1537	10.1537	10.1537	10.1537	10.1537	10.1537	10.1537	10.1537	10.1537	10.1537	10.1537	0.0343282	a	b	b	b	b	+	-	-	-	-		2.48328	2.44269													0.183524	0.183524	0.183524	0.183524	NA
AQR_HUMAN	AQR	>AQR_HUMAN Intron-binding protein aquarius; AltName: Full=Intron-binding protein of 160 kDa; Short=IBP160; Accession=O60306; A0JP17; A5YKK3; Q2YDX9; Q6IRU8; Q6PIC8; [Homo sapiens (Human)]	7	10.1537	24.0692	24.2705	10.1537	10.1537	10.1537	10.1537	10.1537	10.1537	10.1537	10.1537	10.1537	10.1537	10.1537	10.1537	0.0343284	a	b	b	b	b	+	-	-	-	-		2.44258	2.4834													0.183524	0.183524	0.183524	0.183524	NA
TPST2_HUMAN	TPST2	>TPST2_HUMAN Protein-tyrosine sulfotransferase 2; EC=2.8.2.20; AltName: Full=Tyrosylprotein sulfotransferase 2; Short=TPST-2; Accession=O60704; B3KQA7; Q6FI98; Q9H0V4; [Homo sapiens (Human)]	2	24.1923	24.4081	10.1537	10.1537	10.1537	10.1537	10.1537	10.1537	10.1537	10.1537	10.1537	10.1537	10.1537	10.1537	10.1537	0.0343303	a	b	b	b	b	+	-	-	-	-	2.4413	2.48466														0.183527	0.183527	0.183527	0.183527	NA
K0355_HUMAN	KIAA0355	>K0355_HUMAN Uncharacterized protein KIAA0355; Accession=O15063; Q2M3W4; [Homo sapiens (Human)]	6	23.6546	10.1537	23.4111	10.1537	10.1537	10.1537	10.1537	10.1537	10.1537	10.1537	10.1537	10.1537	10.1537	10.1537	10.1537	0.0343373	a	b	b	b	b	+	-	-	-	-	2.48881		2.43708													0.183537	0.183537	0.183537	0.183537	NA
FRY_HUMAN	FRY	>FRY_HUMAN Protein furry homolog; Accession=Q5TBA9; Q9Y3N6; [Homo sapiens (Human)]	4	10.1537	25.2408	25.5195	10.1537	10.1537	10.1537	10.1537	10.1537	10.1537	10.1537	10.1537	10.1537	10.1537	10.1537	10.1537	0.0343376	a	b	b	b	b	+	-	-	-	-		2.43694	2.48895													0.183538	0.183538	0.183538	0.183538	NA
BRK1_HUMAN	BRK1	>BRK1_HUMAN Protein BRICK1; Short=BRK1; Accession=Q8WUW1; B2R5E2; Q9P082; [Homo sapiens (Human)]	4	24.9524	25.2569	10.1537	10.1537	10.1537	10.1537	10.1537	10.1537	10.1537	10.1537	10.1537	10.1537	10.1537	10.1537	10.1537	0.0343433	a	b	b	b	b	+	-	-	-	-	2.43397	2.49186														0.183546	0.183546	0.183546	0.183546	NA
MCP_HUMAN	CD46	>MCP_HUMAN Membrane cofactor protein; AltName: Full=TLX; AltName: Full=Trophoblast leukocyte common antigen; AltName: CD_antigen=CD46; Flags: Precursor; Accession=Q9NNW2; Q9NNW3; Q9NNW4; Q9UCJ4; [Homo sapiens (Human)]	3	10.1537	25.6118	25.2882	10.1537	10.1537	10.1537	10.1537	10.1537	10.1537	10.1537	10.1537	10.1537	10.1537	10.1537	10.1537	0.0343457	a	b	b	b	b	+	-	-	-	-		2.49296	2.43284													0.183549	0.183549	0.183549	0.183549	NA
GRASP_HUMAN	GRASP	>GRASP_HUMAN General receptor for phosphoinositides 1-associated scaffold protein; Short=GRP1-associated scaffold protein; Accession=Q7Z6J2; Q6PIF8; Q7Z741; [Homo sapiens (Human)]	2	24.0638	10.1537	24.3744	10.1537	10.1537	10.1537	10.1537	10.1537	10.1537	10.1537	10.1537	10.1537	10.1537	10.1537	10.1537	0.0343485	a	b	b	b	b	+	-	-	-	-	2.43151		2.49426													0.183553	0.183553	0.183553	0.183553	NA
ASGL1_HUMAN	ASRGL1	>ASGL1_HUMAN Isoaspartyl peptidase/L-asparaginase; EC=3.4.19.5 {ECO:0000269|PubMed:19839645}; EC=3.5.1.1 {ECO:0000269|PubMed:19839645, ECO:0000269|PubMed:22891768}; AltName: Full=Asparaginase-like protein 1 {ECO:0000303|PubMed:19839645}; AltName: Full=Beta	3	10.1537	26.117	26.4744	10.1537	10.1537	10.1537	10.1537	10.1537	10.1537	10.1537	10.1537	10.1537	10.1537	10.1537	10.1537	0.0343487	a	b	b	b	b	+	-	-	-	-		2.43143	2.49435													0.183553	0.183553	0.183553	0.183553	NA
LSM4_HUMAN	LSM4	>LSM4_HUMAN U6 snRNA-associated Sm-like protein LSm4; AltName: Full=Glycine-rich protein; Short=GRP; Accession=Q9Y4Z0; [Homo sapiens (Human)]	3	10.1537	23.7454	24.0559	10.1537	10.1537	10.1537	10.1537	10.1537	10.1537	10.1537	10.1537	10.1537	10.1537	10.1537	10.1537	0.0343502	a	b	b	b	b	+	-	-	-	-		2.43078	2.49497													0.183555	0.183555	0.183555	0.183555	NA
EPHB4_HUMAN;EPHB3_HUMAN	EPHB4	>EPHB4_HUMAN Ephrin type-B receptor 4; EC=2.7.10.1; AltName: Full=Hepatoma transmembrane kinase; AltName: Full=Tyrosine-protein kinase TYRO11; Flags: Precursor; Accession=P54760; B5A970; B5A971; B5A972; Q7Z635; Q9BTA5; Q9BXP0; [Homo sapiens (Human)];>EPHB3	5;4;2;2;2;1;1;1	24.1977	10.1537	24.5268	10.1537	10.1537	10.1537	10.1537	10.1537	10.1537	10.1537	10.1537	10.1537	10.1537	10.1537	10.1537	0.034352	a	b	b	b	b	+	-	-	-	-	2.42996		2.49578													0.183558	0.183558	0.183558	0.183558	NA
OPTN_HUMAN	OPTN	>OPTN_HUMAN Optineurin; AltName: Full=E3-14.7K-interacting protein; AltName: Full=FIP-2; AltName: Full=Huntingtin yeast partner L; AltName: Full=Huntingtin-interacting protein 7; Short=HIP-7; AltName: Full=Huntingtin-interacting protein L; AltName: Full=NE	4	24.3385	10.1537	23.981	10.1537	10.1537	10.1537	10.1537	10.1537	10.1537	10.1537	10.1537	10.1537	10.1537	10.1537	10.1537	0.0343603	a	b	b	b	b	+	-	-	-	-	2.49909		2.42656													0.18357	0.18357	0.18357	0.18357	NA
RGL2_HUMAN	RGL2	>RGL2_HUMAN Ral guanine nucleotide dissociation stimulator-like 2; Short=RalGDS-like 2; AltName: Full=RalGDS-like factor; AltName: Full=Ras-associated protein RAB2L; Accession=O15211; B4DG72; Q5STK0; Q9Y3F3; [Homo sapiens (Human)]	6	10.1537	24.9869	25.3822	10.1537	10.1537	10.1537	10.1537	10.1537	10.1537	10.1537	10.1537	10.1537	10.1537	10.1537	10.1537	0.0343632	a	b	b	b	b	+	-	-	-	-		2.42545	2.50018													0.183574	0.183574	0.183574	0.183574	NA
ECSCR_HUMAN	ECSCR	>ECSCR_HUMAN Endothelial cell-specific chemotaxis regulator; AltName: Full=Apoptosis regulator through modulating IAP expression; Short=ARIA; AltName: Full=Endothelial cell-specific molecule 2; Flags: Precursor; Accession=Q19T08; B4E3H7; C3RSF2; [Homo sapi	3	26.2883	10.1537	26.7379	10.1537	10.1537	10.1537	10.1537	10.1537	10.1537	10.1537	10.1537	10.1537	10.1537	10.1537	10.1537	0.0343677	a	b	b	b	b	+	-	-	-	-	2.42375		2.50184													0.18358	0.18358	0.18358	0.18358	NA
SH3B4_HUMAN	SH3BP4	>SH3B4_HUMAN SH3 domain-binding protein 4; AltName: Full=EH-binding protein 10; AltName: Full=Transferrin receptor-trafficking protein; Accession=Q9P0V3; O95082; Q309A3; Q53QD0; Q53TD1; [Homo sapiens (Human)]	2	10.1537	23.0704	23.4436	10.1537	10.1537	10.1537	10.1537	10.1537	10.1537	10.1537	10.1537	10.1537	10.1537	10.1537	10.1537	0.0343718	a	b	b	b	b	+	-	-	-	-		2.42231	2.50324													0.183586	0.183586	0.183586	0.183586	NA
PLXD1_HUMAN	PLXND1	>PLXD1_HUMAN Plexin-D1; Flags: Precursor; Accession=Q9Y4D7; A7E2C6; C9JPZ6; Q6PJS9; Q8IZJ2; Q9BTQ2; [Homo sapiens (Human)]	5	24.7227	10.1537	24.3015	10.1537	10.1537	10.1537	10.1537	10.1537	10.1537	10.1537	10.1537	10.1537	10.1537	10.1537	10.1537	0.0343753	a	b	b	b	b	+	-	-	-	-	2.50443		2.42108													0.183591	0.183591	0.183591	0.183591	NA
ADCY4_HUMAN	ADCY4	>ADCY4_HUMAN Adenylate cyclase type 4; EC=4.6.1.1 {ECO:0000250|UniProtKB:P26770}; AltName: Full=ATP pyrophosphate-lyase 4; AltName: Full=Adenylate cyclase type IV; AltName: Full=Adenylyl cyclase 4; Accession=Q8NFM4; B3KV74; D3DS75; Q17R40; Q6ZTM6; Q96ML7;	4	24.7851	10.1537	24.2037	10.1537	10.1537	10.1537	10.1537	10.1537	10.1537	10.1537	10.1537	10.1537	10.1537	10.1537	10.1537	0.0344315	a	b	b	b	b	+	-	-	-	-	2.52008		2.40488													0.183671	0.183671	0.183671	0.183671	NA
QRIC1_HUMAN	QRICH1	>QRIC1_HUMAN Glutamine-rich protein 1; Accession=Q2TAL8; Q4G0F7; Q7L621; Q8TEA5; [Homo sapiens (Human)]	3	24.2285	10.1537	24.8905	10.1537	10.1537	10.1537	10.1537	10.1537	10.1537	10.1537	10.1537	10.1537	10.1537	10.1537	10.1537	0.0344652	a	b	b	b	b	+	-	-	-	-	2.39703		2.52759													0.183719	0.183719	0.183719	0.183719	NA
CRCM_HUMAN	MCC	>CRCM_HUMAN Colorectal mutant cancer protein; Short=Protein MCC; Accession=P23508; D3DT05; Q6ZR04; [Homo sapiens (Human)]	4	25.4028	10.1537	24.6708	10.1537	10.1537	10.1537	10.1537	10.1537	10.1537	10.1537	10.1537	10.1537	10.1537	10.1537	10.1537	0.0344872	a	b	b	b	b	+	-	-	-	-	2.53206		2.39234													0.18375	0.18375	0.18375	0.18375	NA
CBPD_HUMAN	CPD	>CBPD_HUMAN Carboxypeptidase D; EC=3.4.17.22; AltName: Full=Metallocarboxypeptidase D; AltName: Full=gp180; Flags: Precursor; Accession=O75976; B7Z7T9; B7ZAU4; F5GZH6; O15377; Q86SH9; Q86XE6; [Homo sapiens (Human)]	5	24.2298	10.1537	23.5165	10.1537	10.1537	10.1537	10.1537	10.1537	10.1537	10.1537	10.1537	10.1537	10.1537	10.1537	10.1537	0.0345077	a	b	b	b	b	+	-	-	-	-	2.53595		2.38825													0.183779	0.183779	0.183779	0.183779	NA
OCLN_HUMAN	OCLN	>OCLN_HUMAN Occludin; Accession=Q8N6K1; [Homo sapiens (Human)]	4	10.1537	26.104	25.2315	10.1537	10.1537	10.1537	10.1537	10.1537	10.1537	10.1537	10.1537	10.1537	10.1537	10.1537	10.1537	0.0345408	a	b	b	b	b	+	-	-	-	-		2.54182	2.38205													0.183826	0.183826	0.183826	0.183826	NA
DX26B_HUMAN		>DX26B_HUMAN Protein DDX26B; Accession=Q5JSJ4; Q5CZA2; Q6IPS3; Q6ZTU5; Q6ZWE4; [Homo sapiens (Human)]	3	25.8264	10.1537	26.9953	10.1537	10.1537	10.1537	10.1537	10.1537	10.1537	10.1537	10.1537	10.1537	10.1537	10.1537	10.1537	0.0346852	a	b	b	b	b	+	-	-	-	-	2.35913		2.56332													0.184031	0.184031	0.184031	0.184031	NA
ZBT16_HUMAN	ZBTB16	>ZBT16_HUMAN Zinc finger and BTB domain-containing protein 16; AltName: Full=Promyelocytic leukemia zinc finger protein; AltName: Full=Zinc finger protein 145; AltName: Full=Zinc finger protein PLZF; Accession=Q05516; Q8TAL4; [Homo sapiens (Human)]	3	22.8907	10.1537	24.2163	10.1537	10.1537	10.1537	10.1537	10.1537	10.1537	10.1537	10.1537	10.1537	10.1537	10.1537	10.1537	0.0350188	a	b	b	b	b	+	-	-	-	-	2.31922		2.59997													0.1845	0.1845	0.1845	0.1845	NA
DDX42_HUMAN	DDX42	>DDX42_HUMAN ATP-dependent RNA helicase DDX42; EC=3.6.4.13; AltName: Full=DEAD box protein 42; AltName: Full=RNA helicase-like protein; Short=RHELP; AltName: Full=RNA helicase-related protein; Short=RNAHP; AltName: Full=SF3b DEAD box protein; AltName: Full	5	25.3592	10.1537	23.8712	10.1537	10.1537	10.1537	10.1537	10.1537	10.1537	10.1537	10.1537	10.1537	10.1537	10.1537	10.1537	0.0350768	a	b	b	b	b	+	-	-	-	-	2.6053		2.31332													0.184582	0.184582	0.184582	0.184582	NA
PAK4_HUMAN	PAK4	>PAK4_HUMAN Serine/threonine-protein kinase PAK 4; EC=2.7.11.1; AltName: Full=p21-activated kinase 4; Short=PAK-4; Accession=O96013; B4DGG6; Q8N4E1; Q8NCH5; Q8NDE3; Q9BU33; Q9ULS8; [Homo sapiens (Human)]	8;1;1	24.8175	10.1537	26.5176	10.1537	10.1537	10.1537	10.1537	10.1537	10.1537	10.1537	10.1537	10.1537	10.1537	10.1537	10.1537	0.0351798	a	b	b	b	b	+	-	-	-	-	2.30336		2.61425													0.184726	0.184726	0.184726	0.184726	NA
STX4_HUMAN	STX4	>STX4_HUMAN Syntaxin-4; AltName: Full=Renal carcinoma antigen NY-REN-31; Accession=Q12846; A8MXY0; Q15525; Q6FHE8; [Homo sapiens (Human)]	4	26.2571	25.6593	25.6629	25.1453	10.1537	10.1537	10.1537	10.1537	10.1537	10.1537	10.1537	10.1537	25.7035	10.1537	10.1537	0.0351982	a	ab	b	b	ab	+	-	-	-	-	1.44111	1.36226	1.36273	1.29447									1.36809			0.165163	0.000159965	0.000159965	0.179285	0.42265
CD82_HUMAN	CD82	>CD82_HUMAN CD82 antigen; AltName: Full=C33 antigen; AltName: Full=IA4; AltName: Full=Inducible membrane protein R2; AltName: Full=Metastasis suppressor Kangai-1; AltName: Full=Suppressor of tumorigenicity 6 protein; AltName: Full=Tetraspanin-27; Short=Tsp	3	25.9416	24.0587	10.1537	10.1537	10.1537	10.1537	10.1537	10.1537	10.1537	10.1537	10.1537	10.1537	10.1537	10.1537	10.1537	0.0354761	a	b	b	b	b	+	-	-	-	-	2.63717	2.27757														0.18514	0.18514	0.18514	0.18514	NA
GSK3B_HUMAN	GSK3B	>GSK3B_HUMAN Glycogen synthase kinase-3 beta; Short=GSK-3 beta; EC=2.7.11.26; AltName: Full=Serine/threonine-protein kinase GSK3B; EC=2.7.11.1; Accession=P49841; D3DN89; Q9BWH3; Q9UL47; [Homo sapiens (Human)]	2	24.0103	23.7329	23.583	10.1537	10.1537	10.1537	10.1537	10.1537	23.3357	10.1537	10.1537	10.1537	10.1537	23.5348	10.1537	0.0357005	a	b	ab	b	ab	+	-	-	-	-	1.42234	1.38019	1.35742						1.31984					1.35009		8.44347e-05	0.170439	8.44347e-05	0.176259	0.42265
LAMB2_HUMAN	LAMB2	>LAMB2_HUMAN Laminin subunit beta-2; AltName: Full=Laminin B1s chain; AltName: Full=Laminin-11 subunit beta; AltName: Full=Laminin-14 subunit beta; AltName: Full=Laminin-15 subunit beta; AltName: Full=Laminin-3 subunit beta; AltName: Full=Laminin-4 subunit	5	23.9179	24.2917	23.6331	23.7802	10.1537	10.1537	10.1537	10.1537	10.1537	10.1537	10.1537	10.1537	23.4898	10.1537	10.1537	0.0362283	a	ab	b	b	ab	+	-	-	-	-	1.38014	1.43617	1.33745	1.3595									1.31598			0.178367	0.000191091	0.000191091	0.169956	0.42265
TBA4A_HUMAN	TUBA4A	>TBA4A_HUMAN Tubulin alpha-4A chain; AltName: Full=Alpha-tubulin 1; AltName: Full=Testis-specific alpha-tubulin; AltName: Full=Tubulin H2-alpha; AltName: Full=Tubulin alpha-1 chain; Accession=P68366; A8MUB1; B3KNQ6; P05215; [Homo sapiens (Human)]	29	30.6856	31.688	31.5456	30.2422	31.0443	30.4041	29.3518	29.5441	30.3773	29.4912	30.7106	30.1911	29.867	30.6592	29.9619	0.0366527	a	ab	b	ab	ab	+	-	-	-	-	0.431384	1.86652	1.6626	-0.203436	0.944969	0.0284456	-1.47817	-1.20285	-0.00996034	-1.27861	0.467251	-0.276543	-0.740517	0.393648	-0.604724	0.139161	0.0251614	0.068399	0.0488371	0.117644
HNRPM_HUMAN	HNRNPM	>HNRPM_HUMAN Heterogeneous nuclear ribonucleoprotein M; Short=hnRNP M; Accession=P52272; Q15584; Q8WZ44; Q96H56; Q9BWL9; Q9Y492; [Homo sapiens (Human)]	48	31.847	31.7671	31.913	31.1237	31.11	32.0026	30.7132	30.8527	31.3283	31.4217	31.1945	31.3658	30.6768	30.7303	31.3783	0.0370059	a	ab	b	ab	b	+	-	-	-	-	1.24594	1.0656	1.39484	-0.386675	-0.417587	1.59712	-1.3132	-0.998188	0.0750734	0.285964	-0.226875	0.159737	-1.39529	-1.27451	0.188035	0.281314	0.0366354	0.00556011	0.0514654	0.280994
RAB35_HUMAN	RAB35	>RAB35_HUMAN Ras-related protein Rab-35; AltName: Full=GTP-binding protein RAY; AltName: Full=Ras-related protein Rab-1C; Accession=Q15286; B2R6E0; B4E390; [Homo sapiens (Human)]	9	26.2891	27.4845	26.9951	24.5619	26.7102	25.538	24.8101	25.7605	23.9254	26.5428	26.2284	26.5272	25.7808	26.0653	26.5199	0.0391225	a	ab	b	ab	ab	+	-	-	-	-	0.320705	1.57171	1.05961	-1.48681	0.76141	-0.465328	-1.22701	-0.232466	-2.15284	0.58627	0.257251	0.569859	-0.211179	0.0865545	0.562275	0.156585	0.0372438	0.291201	0.135226	0.399465
SEPT2_HUMAN	SEPT2	>SEPT2_HUMAN Septin-2; AltName: Full=Neural precursor cell expressed developmentally down-regulated protein 5; Short=NEDD-5; Accession=Q15019; B4DGE8; Q14132; Q53QU3; Q8IUK9; Q96CB0; [Homo sapiens (Human)]	23	30.522	30.2186	30.5249	30.1673	28.3708	28.6215	29.8262	29.4026	30.5752	28.8577	28.8073	29.1316	29.5874	29.3094	30.0769	0.0392409	a	b	ab	b	ab	+	-	-	-	-	1.24888	0.837937	1.25293	0.768544	-1.66495	-1.32533	0.306506	-0.26728	1.32095	-1.00548	-1.07371	-0.634398	-0.0170376	-0.393536	0.645981	0.130968	0.28895	0.000481402	0.058661	0.26502
DDX58_HUMAN	DDX58	>DDX58_HUMAN Probable ATP-dependent RNA helicase DDX58; EC=3.6.4.13; AltName: Full=DEAD box protein 58; AltName: Full=RIG-I-like receptor 1; Short=RLR-1; AltName: Full=Retinoic acid-inducible gene 1 protein; Short=RIG-1; AltName: Full=Retinoic acid-inducib	16	27.0552	27.856	27.6108	23.1829	23.3613	10.1537	10.1537	23.1352	10.1537	24.5253	25.0323	24.9879	25.3671	24.5553	25.8771	0.040167	a	ab	b	ab	ab	+	-	-	-	-	0.758396	0.883486	0.845192	0.153475	0.181343			0.146011		0.363171	0.442382	0.435443	0.494687	0.367863	0.574358	0.187536	0.0944586	0.00132735	0.0122946	0.512349
ERH_HUMAN	ERH	>ERH_HUMAN Enhancer of rudimentary homolog; Accession=P84090; B2R5H2; P70659; Q14259; [Homo sapiens (Human)]	8	28.9754	28.7936	28.8009	28.214	27.8572	28.6353	27.958	27.7436	28.2935	28.4088	28.8156	28.6194	27.9793	28.0681	28.7526	0.0407276	a	ab	b	ab	ab	+	-	-	-	-	1.43328	0.984823	1.00289	-0.444882	-1.32494	0.594406	-1.07631	-1.60532	-0.248871	0.0355315	1.03907	0.555115	-1.02375	-0.804809	0.883765	0.101426	0.0223095	0.164455	0.13017	0.443444
SF3A1_HUMAN	SF3A1	>SF3A1_HUMAN Splicing factor 3A subunit 1; AltName: Full=SF3a120; AltName: Full=Spliceosome-associated protein 114; Short=SAP 114; Accession=Q15459; E9PAW1; [Homo sapiens (Human)]	27	28.3612	28.1843	27.9894	27.9294	27.4424	28.1885	27.5625	27.6972	27.4674	28.1722	27.8549	27.9285	27.5141	27.3001	27.8312	0.0411925	a	ab	b	ab	b	+	-	-	-	-	1.65602	1.10628	0.500655	0.314255	-1.19883	1.1193	-0.825443	-0.406972	-1.12095	1.06865	0.0827432	0.311625	-0.975787	-1.64092	0.00937443	0.277119	0.0136628	0.251742	0.0339491	0.331722
BCLF1_HUMAN	BCLAF1	>BCLF1_HUMAN Bcl-2-associated transcription factor 1; Short=Btf; Accession=Q9NYF8; A2RU75; B7ZM58; E1P586; Q14673; Q86WU6; Q86WY0; [Homo sapiens (Human)]	13	27.4778	27.6793	27.4859	27.1499	27.1796	27.5653	26.5454	27.1467	26.9345	27.4832	27.2666	27.3488	26.5993	26.2457	27.3465	0.0433834	a	ab	ab	ab	b	+	-	-	-	-	0.757713	1.2436	0.777379	-0.0331802	0.0384317	0.968696	-1.49112	-0.0408838	-0.552476	0.770835	0.248245	0.446581	-1.36102	-2.21393	0.441129	0.19562	0.0484931	0.117681	0.122864	0.133624
RMXL1_HUMAN	RBMXL1	>RMXL1_HUMAN RNA binding motif protein, X-linked-like-1; AltName: Full=Heterogeneous nuclear ribonucleoprotein G-like 1; Contains: RNA binding motif protein, X-linked-like-1, N-terminally processed; Accession=Q96E39; [Homo sapiens (Human)]	13	24.6338	24.7438	24.6363	10.1537	10.1537	25.9132	10.1537	10.1537	10.1537	10.1537	10.1537	23.7002	10.1537	10.1537	10.1537	0.0434908	a	ab	b	ab	b	+	-	-	-	-	1.351	1.36645	1.35136			1.53063						1.21994				0.219848	6.23501e-06	0.15713	6.23501e-06	0.42265
TMEM2_HUMAN	TMEM2	>TMEM2_HUMAN Transmembrane protein 2; Accession=Q9P2D5; [Homo sapiens (Human)]	39;1	30.1361	29.5413	29.0012	25.9706	26.0266	23.5391	24.6427	10.1537	10.1537	24.4681	23.2362	10.1537	27.4188	25.8981	24.4537	0.0435154	a	ab	b	ab	ab	+	-	-	-	-	1.02739	0.94192	0.864318	0.428836	0.436888	0.0794438	0.238024			0.212943	0.035921		0.636927	0.418421	0.210863	0.0214516	0.0938115	0.153416	0.0377555	0.165901
RU2A_HUMAN	SNRPA1	>RU2A_HUMAN U2 small nuclear ribonucleoprotein A; Short=U2 snRNP A; Accession=P09661; B2R5I6; Q8TBD2; [Homo sapiens (Human)]	13	27.1892	26.901	27.0367	26.657	26.16	26.7321	26.4009	25.2817	26.2382	26.4366	26.6873	26.7928	26.6949	26.0314	26.3493	0.0439392	a	ab	b	ab	ab	+	-	-	-	-	1.4555	0.841605	1.13057	0.321843	-0.736902	0.481787	-0.22369	-2.60791	-0.570285	-0.147793	0.386269	0.611076	0.402548	-1.01094	-0.333676	0.0815827	0.084971	0.0427781	0.0534241	0.261074
PCY1A_HUMAN	PCYT1A	>PCY1A_HUMAN Choline-phosphate cytidylyltransferase A; EC=2.7.7.15 {ECO:0000250|UniProtKB:P19836}; AltName: Full=CCT-alpha; AltName: Full=CTP:phosphocholine cytidylyltransferase A; Short=CCT A; Short=CT A; AltName: Full=Phosphorylcholine transferase A; Acc	12;4	26.6832	26.0322	26.1856	25.8286	26.5015	25.9848	25.7604	25.1085	25.7482	25.9063	25.5183	25.9744	25.664	25.6014	25.5522	0.0457395	a	ab	b	ab	ab	+	-	-	-	-	2.07079	0.413071	0.803807	-0.105286	1.60814	0.292325	-0.278908	-1.93903	-0.310145	0.092442	-0.895402	0.265834	-0.524506	-0.68393	-0.809202	0.527637	0.0598014	0.114667	0.0679196	0.128823
CAH4_HUMAN	CA4	>CAH4_HUMAN Carbonic anhydrase 4; EC=4.2.1.1; AltName: Full=Carbonate dehydratase IV; AltName: Full=Carbonic anhydrase IV; Short=CA-IV; Flags: Precursor; Accession=P22748; B4DQA4; Q6FHI7; [Homo sapiens (Human)]	16	31.6546	31.5034	31.3182	10.1537	22.5885	22.3539	26.4225	25.1834	23.1817	25.9723	24.4756	10.1537	28.9492	28.6695	29.0889	0.045903	a	b	ab	ab	ab	+	-	-	-	-	1.02368	1.00116	0.973598		-0.325917	-0.360855	0.244811	0.060359	-0.23762	0.177798	-0.0450089		0.620949	0.579314	0.641742	0.0854156	0.0191862	0.154426	0.000113402	0.247899
RBMX_HUMAN	RBMX	>RBMX_HUMAN RNA-binding motif protein, X chromosome; AltName: Full=Glycoprotein p43; AltName: Full=Heterogeneous nuclear ribonucleoprotein G; Short=hnRNP G; Contains: RNA-binding motif protein, X chromosome, N-terminally processed; Accession=P38159; B4E3U4	20;3;1	29.8385	29.9548	29.9839	29.247	28.9107	29.8585	28.5841	29.0296	29.475	29.367	29.0992	29.579	28.7754	28.7426	29.3623	0.0473691	a	ab	b	ab	b	+	-	-	-	-	1.12356	1.37599	1.43917	-0.159426	-0.888953	1.16699	-1.59739	-0.631142	0.335154	0.100871	-0.480035	0.560744	-1.18245	-1.25371	0.0906377	0.165614	0.0694009	0.0426401	0.0355973	0.459889
SF3B6_HUMAN	SF3B6	>SF3B6_HUMAN Splicing factor 3B subunit 6; AltName: Full=Pre-mRNA branch site protein p14; AltName: Full=SF3b 14 kDa subunit; Short=SF3B14a; AltName: Full=Spliceosome-associated protein, 14-kDa; AltName: Full=Splicing factor 3b, subunit 6, 14kDa; Accession	3	25.9703	26.6039	26.7197	25.7912	25.7315	26.5457	25.6889	25.5316	25.9233	25.7738	26.1148	26.1851	25.4898	25.4978	25.7074	0.0473857	a	ab	ab	ab	b	+	-	-	-	-	0.0461691	1.61593	1.90287	-0.397545	-0.545504	1.47184	-0.650877	-1.04075	-0.0703598	-0.440716	0.404265	0.578443	-1.14421	-1.12449	-0.605068	0.309517	0.072497	0.220123	0.0548472	0.366677
CDC5L_HUMAN	CDC5L	>CDC5L_HUMAN Cell division cycle 5-like protein; Short=Cdc5-like protein; AltName: Full=Pombe cdc5-related protein; Accession=Q99459; Q76N46; Q99974; [Homo sapiens (Human)]	16	27.0581	26.6818	26.3275	25.539	25.5725	26.2797	25.5942	26.3857	26.2724	26.2853	25.7384	26.2612	25.8154	25.4758	25.8447	0.0493199	a	b	ab	ab	b	+	-	-	-	-	2.1163	1.30576	0.542853	-1.15533	-1.08324	0.439913	-1.0364	0.668162	0.424152	0.451912	-0.725822	0.400094	-0.56008	-1.29138	-0.496888	0.0507356	0.137819	0.0998048	0.0249428	0.452867
EMRE_HUMAN	SMDT1	>EMRE_HUMAN Essential MCU regulator, mitochondrial; AltName: Full=Single-pass membrane protein with aspartate-rich tail 1, mitochondrial; Flags: Precursor; Accession=Q9H4I9; B2R5D1; Q8TAB9; [Homo sapiens (Human)]	2	10.1537	10.1537	10.1537	24.8782	24.9292	24.9406	10.1537	10.1537	10.1537	10.1537	10.1537	10.1537	10.1537	10.1537	10.1537	8.09682e-27	b	a	b	b	b	-	+	-	-	-				1.92599	1.93435	1.9362										1.69081e-06	NA	NA	NA	1.69081e-06
CIB1_HUMAN	CIB1	>CIB1_HUMAN Calcium and integrin-binding protein 1; Short=CIB; AltName: Full=Calcium- and integrin-binding protein; Short=CIBP; AltName: Full=Calmyrin; AltName: Full=DNA-PKcs-interacting protein; AltName: Full=Kinase-interacting protein; Short=KIP; AltName	4	10.1537	10.1537	10.1537	25.0423	25.1727	25.3603	10.1537	10.1537	10.1537	10.1537	10.1537	10.1537	10.1537	10.1537	10.1537	4.43777e-20	b	a	b	b	b	-	+	-	-	-				1.90809	1.92903	1.95916										3.76605e-05	NA	NA	NA	3.76605e-05
RT28_HUMAN	MRPS28	>RT28_HUMAN 28S ribosomal protein S28, mitochondrial; Short=MRP-S28; Short=S28mt; AltName: Full=28S ribosomal protein S35, mitochondrial; Short=MRP-S35; Short=S35mt; Flags: Precursor; Accession=Q9Y2Q9; B2RDZ7; Q96Q21; [Homo sapiens (Human)]	3	10.1537	10.1537	10.1537	25.602	25.4577	25.2715	10.1537	10.1537	10.1537	10.1537	10.1537	10.1537	10.1537	10.1537	10.1537	5.39218e-20	b	a	b	b	b	-	+	-	-	-				1.95709	1.9343	1.90488										3.91568e-05	NA	NA	NA	3.91568e-05
TACD2_HUMAN	TACSTD2	>TACD2_HUMAN Tumor-associated calcium signal transducer 2; AltName: Full=Cell surface glycoprotein Trop-2; AltName: Full=Membrane component chromosome 1 surface marker 1; AltName: Full=Pancreatic carcinoma marker protein GA733-1; Flags: Precursor; Accessio	8	10.1537	10.1537	10.1537	27.7567	28.0777	27.6907	10.1537	10.1537	10.1537	10.1537	10.1537	10.1537	10.1537	10.1537	10.1537	1.16274e-19	b	a	b	b	b	-	+	-	-	-				1.92047	1.9643	1.91145										4.56619e-05	NA	NA	NA	4.56619e-05
RM44_HUMAN	MRPL44	>RM44_HUMAN 39S ribosomal protein L44, mitochondrial; Short=L44mt; Short=MRP-L44; EC=3.1.26.-; Flags: Precursor; Accession=Q9H9J2; Q53S16; Q6IA62; Q9H821; [Homo sapiens (Human)]	4	10.1537	10.1537	10.1537	25.2189	24.8113	25.1315	10.1537	10.1537	10.1537	10.1537	10.1537	10.1537	10.1537	10.1537	10.1537	9.24386e-19	b	a	b	b	b	-	+	-	-	-				1.95876	1.8927	1.9446										6.91262e-05	NA	NA	NA	6.91262e-05
FDFT_HUMAN	FDFT1	>FDFT_HUMAN Squalene synthase; Short=SQS; Short=SS; EC=2.5.1.21; AltName: Full=FPP:FPP farnesyltransferase; AltName: Full=Farnesyl-diphosphate farnesyltransferase; Accession=P37268; B3KQ95; B4DJE5; B4DT56; B7Z1J3; Q96GT0; [Homo sapiens (Human)]	7	10.1537	10.1537	10.1537	24.4555	24.833	24.449	10.1537	10.1537	10.1537	10.1537	10.1537	10.1537	10.1537	10.1537	10.1537	1.62585e-18	b	a	b	b	b	-	+	-	-	-				1.9113	1.97449	1.91021										7.73915e-05	NA	NA	NA	7.73915e-05
HYES_HUMAN	EPHX2	>HYES_HUMAN Bifunctional epoxide hydrolase 2; Includes: Cytosolic epoxide hydrolase 2; Short=CEH; EC=3.3.2.10; AltName: Full=Epoxide hydratase; AltName: Full=Soluble epoxide hydrolase; Short=SEH; Includes: Lipid-phosphate phosphatase; EC=3.1.3.76; Accessio	3	10.1537	10.1537	10.1537	24.7066	24.4651	24.267	10.1537	10.1537	10.1537	10.1537	10.1537	10.1537	10.1537	10.1537	10.1537	1.77225e-18	b	a	b	b	b	-	+	-	-	-				1.97027	1.92955	1.89615										7.87378e-05	NA	NA	NA	7.87378e-05
AKAP9_HUMAN	AKAP9	>AKAP9_HUMAN A-kinase anchor protein 9; Short=AKAP-9; AltName: Full=A-kinase anchor protein 350 kDa; Short=AKAP 350; Short=hgAKAP 350; AltName: Full=A-kinase anchor protein 450 kDa; Short=AKAP 450; AltName: Full=AKAP 120-like protein; AltName: Full=Centros	6	10.1537	10.1537	10.1537	25.0196	24.499	24.946	10.1537	10.1537	10.1537	10.1537	10.1537	10.1537	10.1537	10.1537	10.1537	1.64525e-17	b	a	b	b	b	-	+	-	-	-				1.9645	1.87879	1.95238										0.000122957	NA	NA	NA	0.000122957
GOLM1_HUMAN	GOLM1	>GOLM1_HUMAN Golgi membrane protein 1; AltName: Full=Golgi membrane protein GP73; AltName: Full=Golgi phosphoprotein 2; Accession=Q8NBJ4; Q6IAF4; Q9NRB9; [Homo sapiens (Human)]	5	10.1537	10.1537	10.1537	26.0388	25.5263	26.0595	10.1537	10.1537	10.1537	10.1537	10.1537	10.1537	10.1537	10.1537	10.1537	1.65113e-17	b	a	b	b	b	-	+	-	-	-				1.95707	1.87834	1.96025										0.000123044	NA	NA	NA	0.000123044
HSDL1_HUMAN	HSDL1	>HSDL1_HUMAN Inactive hydroxysteroid dehydrogenase-like protein 1; AltName: Full=Short chain dehydrogenase/reductase family 12C member 3; Accession=Q3SXM5; B4DSL2; D3DUL4; Q3SXM4; Q8NC98; Q9BY22; [Homo sapiens (Human)]	6	10.1537	10.1537	10.1537	25.3826	25.4996	25.9573	10.1537	10.1537	10.1537	10.1537	10.1537	10.1537	10.1537	10.1537	10.1537	2.06184e-17	b	a	b	b	b	-	+	-	-	-				1.89586	1.91413	1.98563										0.000128635	NA	NA	NA	0.000128635
CDS1_HUMAN	CDS1	>CDS1_HUMAN Phosphatidate cytidylyltransferase 1; EC=2.7.7.41; AltName: Full=CDP-DAG synthase 1; AltName: Full=CDP-DG synthase 1; AltName: Full=CDP-diacylglycerol synthase 1; Short=CDS 1; AltName: Full=CDP-diglyceride pyrophosphorylase 1; AltName: Full=CDP	4	10.1537	10.1537	10.1537	26.0359	26.7083	26.312	10.1537	10.1537	10.1537	10.1537	10.1537	10.1537	10.1537	10.1537	10.1537	3.76092e-17	b	a	b	b	b	-	+	-	-	-				1.88471	1.98494	1.92586										0.00014507	NA	NA	NA	0.00014507
SPAT6_HUMAN	SPATA6	>SPAT6_HUMAN Spermatogenesis-associated protein 6; Flags: Precursor; Accession=Q9NWH7; Q5T3N7; Q8WUE6; [Homo sapiens (Human)]	7	10.1537	10.1537	10.1537	26.2517	25.8633	26.6669	10.1537	10.1537	10.1537	10.1537	10.1537	10.1537	10.1537	10.1537	10.1537	2.24681e-16	b	a	b	b	b	-	+	-	-	-				1.93035	1.87212	1.99258										0.000207429	NA	NA	NA	0.000207429
EFHC1_HUMAN	EFHC1	>EFHC1_HUMAN EF-hand domain-containing protein 1; AltName: Full=Myoclonin-1; Accession=Q5JVL4; B4DMU3; F5GZD8; Q5XKM4; Q6E1U7; Q6E1U8; Q8WUL2; Q9NVW6; [Homo sapiens (Human)]	3	10.1537	10.1537	10.1537	25.4727	24.884	25.5963	10.1537	10.1537	10.1537	10.1537	10.1537	10.1537	10.1537	10.1537	10.1537	2.38366e-16	b	a	b	b	b	-	+	-	-	-				1.95636	1.86263	1.97604										0.000209898	NA	NA	NA	0.000209898
LRC45_HUMAN	LRRC45	>LRC45_HUMAN Leucine-rich repeat-containing protein 45; Accession=Q96CN5; [Homo sapiens (Human)]	8	10.1537	10.1537	10.1537	26.6048	25.8051	25.8684	10.1537	10.1537	10.1537	10.1537	10.1537	10.1537	10.1537	10.1537	10.1537	6.84556e-16	b	a	b	b	b	-	+	-	-	-				2.00912	1.88798	1.89757										0.000259221	NA	NA	NA	0.000259221
IF140_HUMAN	IFT140	>IF140_HUMAN Intraflagellar transport protein 140 homolog; AltName: Full=WD and tetratricopeptide repeats protein 2; Accession=Q96RY7; A2A2A8; D3DU75; O60332; Q9UG52; [Homo sapiens (Human)]	5	10.1537	10.1537	10.1537	25.0602	24.2461	24.6821	10.1537	10.1537	10.1537	10.1537	10.1537	10.1537	10.1537	10.1537	10.1537	7.32358e-16	b	a	b	b	b	-	+	-	-	-				1.99769	1.8622	1.93476										0.000262746	NA	NA	NA	0.000262746
CI009_HUMAN		>CI009_HUMAN Uncharacterized protein C9orf9; Accession=Q96E40; Q9UGQ0; [Homo sapiens (Human)]	7	10.1537	10.1537	10.1537	27.5926	26.6547	27.3057	10.1537	10.1537	10.1537	10.1537	10.1537	10.1537	10.1537	10.1537	10.1537	7.69567e-16	b	a	b	b	b	-	+	-	-	-				1.98943	1.85645	1.94875										0.000265364	NA	NA	NA	0.000265364
PR14L_HUMAN	PRR14L	>PR14L_HUMAN Protein PRR14L; AltName: Full=Proline rich 14-like protein; Accession=Q5THK1; Q5THK4; Q6ZNN1; Q6ZWH0; Q8IW74; Q9H5T4; [Homo sapiens (Human)]	2	10.1537	10.1537	10.1537	24.8037	24.9924	25.6308	10.1537	10.1537	10.1537	10.1537	10.1537	10.1537	10.1537	10.1537	10.1537	9.82955e-16	b	a	b	b	b	-	+	-	-	-				1.87697	1.90736	2.0102										0.000278681	NA	NA	NA	0.000278681
TEKT4_HUMAN	TEKT4	>TEKT4_HUMAN Tektin-4; Accession=Q8WW24; [Homo sapiens (Human)]	7	10.1537	10.1537	10.1537	26.2107	25.5229	26.4041	10.1537	10.1537	10.1537	10.1537	10.1537	10.1537	10.1537	10.1537	10.1537	1.0603e-15	b	a	b	b	b	-	+	-	-	-				1.95653	1.85205	1.98592										0.000282937	NA	NA	NA	0.000282937
CE128_HUMAN	CEP128	>CE128_HUMAN Centrosomal protein of 128 kDa; Short=Cep128; Accession=Q6ZU80; B9EK52; Q86X97; Q96ML4; [Homo sapiens (Human)]	11	10.1537	10.1537	10.1537	26.5125	25.6629	26.4829	10.1537	10.1537	10.1537	10.1537	10.1537	10.1537	10.1537	10.1537	10.1537	1.42359e-15	b	a	b	b	b	-	+	-	-	-				1.9755	1.84783	1.97105										0.000300117	NA	NA	NA	0.000300117
MLF1_HUMAN	MLF1	>MLF1_HUMAN Myeloid leukemia factor 1; AltName: Full=Myelodysplasia-myeloid leukemia factor 1; Accession=P58340; E9PEU9; Q2TLE3; Q2TLE5; Q8N8F8; Q96MH1; [Homo sapiens (Human)]	8	10.1537	10.1537	10.1537	27.9874	27.0085	27.999	10.1537	10.1537	10.1537	10.1537	10.1537	10.1537	10.1537	10.1537	10.1537	3.12332e-15	b	a	b	b	b	-	+	-	-	-				1.97579	1.84083	1.97739										0.000351212	NA	NA	NA	0.000351212
TEKT2_HUMAN	TEKT2	>TEKT2_HUMAN Tektin-2; AltName: Full=Tektin-t; AltName: Full=Testicular tektin; AltName: Full=Testicular tektin B1-like protein; Short=TEKTB1; Short=Tektin-B1; Accession=Q9UIF3; A6NIS6; O60638; [Homo sapiens (Human)]	6	10.1537	10.1537	10.1537	26.4049	25.3517	25.9826	10.1537	10.1537	10.1537	10.1537	10.1537	10.1537	10.1537	10.1537	10.1537	4.44107e-15	b	a	b	b	b	-	+	-	-	-				2.00661	1.84528	1.94193										0.000376842	NA	NA	NA	0.000376842
S27A2_HUMAN	SLC27A2	>S27A2_HUMAN Very long-chain acyl-CoA synthetase; Short=VLACS; Short=VLCS; EC=6.2.1.-; AltName: Full=Fatty acid transport protein 2; Short=FATP-2; AltName: Full=Fatty-acid-coenzyme A ligase, very long-chain 1; AltName: Full=Long-chain-fatty-acid--CoA ligas	9	10.1537	10.1537	10.1537	26.604	25.5788	26.4083	10.1537	10.1537	10.1537	10.1537	10.1537	10.1537	10.1537	10.1537	10.1537	4.84207e-15	b	a	b	b	b	-	+	-	-	-				1.99249	1.83823	1.96305										0.000383417	NA	NA	NA	0.000383417
TEKT1_HUMAN	TEKT1	>TEKT1_HUMAN Tektin-1; Accession=Q969V4; D3DTM7; [Homo sapiens (Human)]	5	10.1537	10.1537	10.1537	25.5535	24.5273	25.0096	10.1537	10.1537	10.1537	10.1537	10.1537	10.1537	10.1537	10.1537	10.1537	5.74526e-15	b	a	b	b	b	-	+	-	-	-				2.01615	1.84963	1.9279										0.000396767	NA	NA	NA	0.000396767
DNJB6_HUMAN	DNAJB6	>DNJB6_HUMAN DnaJ homolog subfamily B member 6; AltName: Full=HHDJ1; AltName: Full=Heat shock protein J2; Short=HSJ-2; AltName: Full=MRJ; AltName: Full=MSJ-1; Accession=Q59EF2; Q6FIC8; Q75MA2; Q9UIK6; [Homo sapiens (Human)]	7;2;1	10.1537	10.1537	10.1537	27.7588	27.2416	28.468	10.1537	10.1537	10.1537	10.1537	10.1537	10.1537	10.1537	10.1537	10.1537	6.32953e-15	b	a	b	b	b	-	+	-	-	-				1.92246	1.8518	2.01936										0.000404532	NA	NA	NA	0.000404532
RT05_HUMAN	MRPS5	>RT05_HUMAN 28S ribosomal protein S5, mitochondrial; Short=MRP-S5; Short=S5mt; Accession=P82675; Q4ZFY5; Q96LJ6; Q9BWI4; Q9BYC4; [Homo sapiens (Human)]	3	10.1537	10.1537	10.1537	24.0746	24.8734	25.0471	10.1537	10.1537	10.1537	10.1537	10.1537	10.1537	10.1537	10.1537	10.1537	8.15411e-15	b	a	b	b	b	-	+	-	-	-				1.83294	1.96582	1.99472										0.000425566	NA	NA	NA	0.000425566
RM47_HUMAN	MRPL47	>RM47_HUMAN 39S ribosomal protein L47, mitochondrial; Short=L47mt; Short=MRP-L47; AltName: Full=Nasopharyngeal carcinoma metastasis-related protein 1; Flags: Precursor; Accession=Q9HD33; Q6XRG1; Q8N5D1; [Homo sapiens (Human)]	4	10.1537	10.1537	10.1537	24.3687	25.0824	25.643	10.1537	10.1537	10.1537	23.8364	24.0289	23.8148	10.1537	10.1537	10.1537	1.1557e-14	c	a	c	b	c	-	+	-	-	-				1.97176	1.82815	1.9933				-0.482768	-0.482768	-0.482768				0.000613763	NA	2.45209e-05	NA	0.000613763
MLF2_HUMAN	MLF2	>MLF2_HUMAN Myeloid leukemia factor 2; AltName: Full=Myelodysplasia-myeloid leukemia factor 2; Accession=Q15773; [Homo sapiens (Human)]	3	10.1537	10.1537	10.1537	25.5271	24.6276	25.662	10.1537	10.1537	10.1537	10.1537	10.1537	10.1537	10.1537	10.1537	10.1537	1.21293e-14	b	a	b	b	b	-	+	-	-	-				2.03478	1.87597	1.88245										0.000460766	NA	NA	NA	0.000460766
MNS1_HUMAN	MNS1	>MNS1_HUMAN Meiosis-specific nuclear structural protein 1; Accession=Q8NEH6; Q8IYT6; Q9NUP4; [Homo sapiens (Human)]	4	10.1537	10.1537	10.1537	29.1992	27.9977	28.0468	10.1537	10.1537	10.1537	10.1537	10.1537	10.1537	10.1537	10.1537	10.1537	1.22676e-14	b	a	b	b	b	-	+	-	-	-				1.83135	2.01337	1.94831										0.000461813	NA	NA	NA	0.000461813
RAI3_HUMAN	GPRC5A	>RAI3_HUMAN Retinoic acid-induced protein 3; AltName: Full=G-protein coupled receptor family C group 5 member A; AltName: Full=Phorbol ester induced gene 1 {ECO:0000303|PubMed:8832110}; Short=PEIG-1; AltName: Full=Retinoic acid-induced gene 1 protein; Shor	5	10.1537	10.1537	10.1537	25.3011	26.4926	26.0668	10.1537	10.1537	10.1537	10.1537	10.1537	10.1537	10.1537	10.1537	10.1537	1.58946e-14	b	a	b	b	b	-	+	-	-	-				2.00994	1.82523	1.95762										0.000486384	NA	NA	NA	0.000486384
CC170_HUMAN	CCDC170	>CC170_HUMAN Coiled-coil domain-containing protein 170; Accession=Q8IYT3; Q5VXB7; Q6P9E4; Q96KA9; Q9H5M3; [Homo sapiens (Human)]	8	10.1537	10.1537	10.1537	26.8167	25.5819	26.4669	10.1537	10.1537	10.1537	10.1537	10.1537	10.1537	10.1537	10.1537	10.1537	2.18109e-14	b	a	b	b	b	-	+	-	-	-				1.89319	1.85803	2.04141										0.000518183	NA	NA	NA	0.000518183
ZO3_HUMAN	TJP3	>ZO3_HUMAN Tight junction protein ZO-3; AltName: Full=Tight junction protein 3; AltName: Full=Zona occludens protein 3; AltName: Full=Zonula occludens protein 3; Accession=Q32N01; [Homo sapiens (Human)]	6	10.1537	10.1537	10.1537	24.6332	24.4189	25.5366	10.1537	10.1537	10.1537	10.1537	10.1537	10.1537	10.1537	10.1537	10.1537	2.72022e-14	b	a	b	b	b	-	+	-	-	-				2.00599	1.81911	1.96741										0.000541606	NA	NA	NA	0.000541606
NDK7_HUMAN	NME7	>NDK7_HUMAN Nucleoside diphosphate kinase 7; Short=NDK 7; Short=NDP kinase 7; EC=2.7.4.6; AltName: Full=nm23-H7; Accession=Q9Y5B8; A8K3T6; A8MY09; B3KSW9; Q5TGZ4; [Homo sapiens (Human)]	4	10.1537	10.1537	10.1537	25.8979	24.7156	25.6538	10.1537	10.1537	10.1537	10.1537	10.1537	10.1537	10.1537	10.1537	10.1537	3.11689e-14	b	a	b	b	b	-	+	-	-	-				1.91217	1.83442	2.04525										0.000556566	NA	NA	NA	0.000556566
MDM1_HUMAN	MDM1	>MDM1_HUMAN Nuclear protein MDM1; Accession=Q8TC05; B4DM65; E7EPQ3; O43406; Q8WTV9; Q9NR04; [Homo sapiens (Human)]	6	10.1537	10.1537	10.1537	25.3151	24.8229	26.1576	10.1537	10.1537	10.1537	10.1537	10.1537	10.1537	10.1537	10.1537	10.1537	6.76626e-14	b	a	b	b	b	-	+	-	-	-				1.83156	2.04518	1.91501										0.000649979	NA	NA	NA	0.000649979
DUOX1_HUMAN	DUOX1	>DUOX1_HUMAN Dual oxidase 1; EC=1.11.1.-; EC=1.6.3.1; AltName: Full=Large NOX 1; AltName: Full=Long NOX 1; AltName: Full=NADPH thyroid oxidase 1; AltName: Full=Thyroid oxidase 1; Flags: Precursor; Accession=Q9NRD9; A6NH28; Q14C94; Q6ZMB3; Q6ZR09; Q9NZC1; [	20;5	10.1537	10.1537	10.1537	26.0777	27.5476	26.6519	10.1537	10.1537	10.1537	10.1537	10.1537	10.1537	10.1537	10.1537	10.1537	7.45692e-14	b	a	b	b	b	-	+	-	-	-				1.80627	1.97134	2.01395										0.000662749	NA	NA	NA	0.000662749
CING_HUMAN	CGN	>CING_HUMAN Cingulin; Accession=Q9P2M7; A6H8L3; A7MD22; Q5T386; Q9NR25; [Homo sapiens (Human)]	14	10.1537	10.1537	10.1537	25.7698	26.896	27.1867	10.1537	10.1537	10.1537	10.1537	10.1537	10.1537	10.1537	10.1537	10.1537	8.99267e-14	b	a	b	b	b	-	+	-	-	-				1.80213	2.00901	1.98021										0.000688067	NA	NA	NA	0.000688067
EPCAM_HUMAN	EPCAM	>EPCAM_HUMAN Epithelial cell adhesion molecule; Short=Ep-CAM; AltName: Full=Adenocarcinoma-associated antigen; AltName: Full=Cell surface glycoprotein Trop-1; AltName: Full=Epithelial cell surface antigen; AltName: Full=Epithelial glycoprotein; Short=EGP;	8	10.1537	10.1537	10.1537	27.2094	28.7537	28.5388	10.1537	10.1537	10.1537	10.1537	10.1537	10.1537	10.1537	10.1537	10.1537	1.11288e-13	b	a	b	b	b	-	+	-	-	-				2.05924	1.88346	1.84857										0.000718061	NA	NA	NA	0.000718061
PACRG_HUMAN	PACRG	>PACRG_HUMAN Parkin coregulated gene protein; AltName: Full=Molecular chaperone/chaperonin-binding protein; AltName: Full=PARK2 coregulated gene protein; Accession=Q96M98; E1P5B5; Q6IMB8; Q8IZM1; Q8NHP5; Q9H1V9; [Homo sapiens (Human)]	4	10.1537	10.1537	10.1537	25.6796	24.606	24.3928	10.1537	10.1537	10.1537	10.1537	10.1537	10.1537	10.1537	10.1537	10.1537	1.20059e-13	b	a	b	b	b	-	+	-	-	-				1.82682	1.90991	2.05433										0.00072905	NA	NA	NA	0.00072905
DYH9_HUMAN	DNAH9	>DYH9_HUMAN Dynein heavy chain 9, axonemal; AltName: Full=Axonemal beta dynein heavy chain 9; AltName: Full=Ciliary dynein heavy chain 9; Accession=Q9NYC9; A2VCQ8; O15064; O95494; Q9NQ28; [Homo sapiens (Human)]	12;1;1;1;1	10.1537	10.1537	10.1537	25.1882	25.7291	26.6693	10.1537	10.1537	10.1537	10.1537	10.1537	10.1537	10.1537	10.1537	10.1537	1.4576e-13	b	a	b	b	b	-	+	-	-	-				2.05324	1.81703	1.92047										0.000757921	NA	NA	NA	0.000757921
EFHC2_HUMAN	EFHC2	>EFHC2_HUMAN EF-hand domain-containing family member C2; Accession=Q5JST6; Q5JST8; Q68DK4; Q8NEI0; Q9H653; [Homo sapiens (Human)]	7	10.1537	10.1537	10.1537	25.3728	23.9551	24.5759	10.1537	10.1537	10.1537	10.1537	10.1537	10.1537	10.1537	10.1537	10.1537	1.9308e-13	b	a	b	b	b	-	+	-	-	-				2.02742	1.79078	1.97201										0.000801808	NA	NA	NA	0.000801808
RSPH9_HUMAN	RSPH9	>RSPH9_HUMAN Radial spoke head protein 9 homolog; Accession=Q9H1X1; A8K5T4; Q96NH9; [Homo sapiens (Human)]	9	10.1537	10.1537	10.1537	27.0823	25.4863	26.7086	10.1537	10.1537	10.1537	10.1537	10.1537	10.1537	10.1537	10.1537	10.1537	3.00544e-13	b	a	b	b	b	-	+	-	-	-				2.00961	1.78183	1.99829										0.000876093	NA	NA	NA	0.000876093
RSPH1_HUMAN	RSPH1	>RSPH1_HUMAN Radial spoke head 1 homolog; AltName: Full=Cancer/testis antigen 79; Short=CT79; AltName: Full=Male meiotic metaphase chromosome-associated acidic protein; AltName: Full=Meichroacidin; AltName: Full=Testis-specific gene A2 protein; Accession=Q	4	10.1537	10.1537	10.1537	26.3082	24.8316	26.2348	10.1537	10.1537	10.1537	10.1537	10.1537	10.1537	10.1537	10.1537	10.1537	4.32902e-13	b	a	b	b	b	-	+	-	-	-				1.77204	1.97105	2.04519										0.000942513	NA	NA	NA	0.000942513
CADH1_HUMAN	CDH1	>CADH1_HUMAN Cadherin-1; AltName: Full=CAM 120/80; AltName: Full=Epithelial cadherin; Short=E-cadherin; AltName: Full=Uvomorulin; AltName: CD_antigen=CD324; Contains: E-Cad/CTF1; Contains: E-Cad/CTF2; Contains: E-Cad/CTF3; Flags: Precursor; Accession=P1283	9;1	10.1537	10.1537	10.1537	26.2372	27.6569	28.1859	10.1537	10.1537	10.1537	10.1537	10.1537	10.1537	10.1537	10.1537	10.1537	1.12592e-12	b	a	b	b	b	-	+	-	-	-				1.77433	2.08612	1.92603										0.00114139	NA	NA	NA	0.00114139
RM53_HUMAN	MRPL53	>RM53_HUMAN 39S ribosomal protein L53, mitochondrial; Short=L53mt; Short=MRP-L53; Flags: Precursor; Accession=Q96EL3; [Homo sapiens (Human)]	4	23.609	23.7283	24.1901	24.2898	25.6708	25.5151	10.1537	10.1537	10.1537	24.5188	24.9452	24.8007	23.9586	23.6846	24.1858	1.83601e-12	b	a	c	ab	b	-	+	-	-	-	0.343165	0.363244	0.440999	1.82613	2.12201	1.83673				-0.482073	-0.482073	-0.482073	-0.482073	-0.482073	-0.482073	0.0789417	0.000167556	0.0170073	0.68402	0.000845955
PA24F_HUMAN	PLA2G4F	>PA24F_HUMAN Cytosolic phospholipase A2 zeta; Short=cPLA2-zeta; EC=3.1.1.4; AltName: Full=Phospholipase A2 group IVF; Accession=Q68DD2; Q6ZMC8; [Homo sapiens (Human)]	11	10.1537	10.1537	10.1537	24.9153	26.955	25.9077	10.1537	10.1537	10.1537	10.1537	10.1537	10.1537	10.1537	10.1537	10.1537	3.02197e-12	b	a	b	b	b	-	+	-	-	-				1.76871	2.1141	1.90115										0.00139105	NA	NA	NA	0.00139105
DHC24_HUMAN	DHCR24	>DHC24_HUMAN Delta(24)-sterol reductase; EC=1.3.1.72; AltName: Full=24-dehydrocholesterol reductase; AltName: Full=3-beta-hydroxysterol delta-24-reductase; AltName: Full=Diminuto/dwarf1 homolog; AltName: Full=Seladin-1; Flags: Precursor; Accession=Q15392;	8	10.1537	10.1537	10.1537	24.7623	26.6349	24.8294	10.1537	10.1537	10.1537	10.1537	10.1537	10.1537	10.1537	10.1537	10.1537	6.3154e-12	b	a	b	b	b	-	+	-	-	-				1.71262	2.05384	2.0156										0.00161251	NA	NA	NA	0.00161251
P5CR1_HUMAN	PYCR1	>P5CR1_HUMAN Pyrroline-5-carboxylate reductase 1, mitochondrial; Short=P5C reductase 1; Short=P5CR 1; EC=1.5.1.2; Accession=P32322; A6NFM2; B4DMU0; Q6FHI4; Q96DI6; Q9HBQ4; [Homo sapiens (Human)]	6	10.1537	10.1537	10.1537	26.2157	28.6805	27.1608	10.1537	10.1537	10.1537	10.1537	10.1537	10.1537	10.1537	10.1537	10.1537	9.1806e-12	b	a	b	b	b	-	+	-	-	-				1.71706	2.08808	1.97639										0.00173809	NA	NA	NA	0.00173809
SFTPD_HUMAN	SFTPD	>SFTPD_HUMAN Pulmonary surfactant-associated protein D; Short=PSP-D; Short=SP-D; AltName: Full=Collectin-7; AltName: Full=Lung surfactant protein D; Flags: Precursor; Accession=P35247; Q5T0M3; Q6FH08; Q86YK9; Q8TCD8; Q9UCJ2; Q9UCJ3; [Homo sapiens (Human)]	5	10.1537	10.1537	10.1537	26.375	28.8973	28.6147	10.1537	10.1537	10.1537	10.1537	10.1537	10.1537	10.1537	10.1537	10.1537	1.85388e-11	b	a	b	b	b	-	+	-	-	-				1.69728	2.14816	1.93002										0.00200114	NA	NA	NA	0.00200114
AAAD_HUMAN	AADAC	>AAAD_HUMAN Arylacetamide deacetylase; EC=3.1.1.3; Accession=P22760; A8K3L3; D3DNJ6; Q8N1A9; [Homo sapiens (Human)]	9	10.1537	10.1537	10.1537	25.6429	28.2565	27.4696	10.1537	10.1537	10.1537	10.1537	10.1537	10.1537	10.1537	10.1537	10.1537	2.21918e-11	b	a	b	b	b	-	+	-	-	-				2.46353	-0.378932	2.46259										0.00207465	NA	NA	NA	0.00207465
PSPC_HUMAN	SFTPC	>PSPC_HUMAN Pulmonary surfactant-associated protein C; Short=SP-C; AltName: Full=Pulmonary surfactant-associated proteolipid SPL(Val); AltName: Full=SP5; Flags: Precursor; Accession=P11686; A6XNE4; B2RE00; E9PGX3; P11687; Q12793; Q7Z5D0; [Homo sapiens (Hum	5	10.1537	10.1537	10.1537	26.2047	29.5266	27.9194	10.1537	10.1537	10.1537	10.1537	10.1537	10.1537	10.1537	10.1537	10.1537	1.20515e-10	b	a	b	b	b	-	+	-	-	-				-0.378932	2.4625	2.46362										0.0029136	NA	NA	NA	0.0029136
MARC2_HUMAN	MARC2	>MARC2_HUMAN Mitochondrial amidoxime reducing component 2; Short=mARC2; EC=1.-.-.-; AltName: Full=Molybdenum cofactor sulfurase C-terminal domain-containing protein 2; Short=MOSC domain-containing protein 2; Short=Moco sulfurase C-terminal domain-containin	13	26.5176	26.8408	26.2221	26.8836	29.0337	28.4445	26.8034	27.3228	26.9377	10.1537	10.1537	10.1537	24.3362	26.5411	26.145	2.15052e-10	ab	a	ab	c	b	-	+	-	-	-	0.432184	0.478461	0.389859	-0.378932	2.46363	2.46249	-0.378932	-0.378932	-0.378932				-0.378932	-0.378932	-0.378932	0.122162	0.106554	0.000119084	0.335293	0.224563
MYO1D_HUMAN	MYO1D	>MYO1D_HUMAN Unconventional myosin-Id; Accession=O94832; A6H8V3; Q8NHP9; [Homo sapiens (Human)]	35	25.1948	26.2122	25.4993	28.5359	28.6581	28.9807	27.5512	27.3235	28.0741	24.5927	24.5325	24.0408	25.6184	25.8185	25.7672	1.652e-07	c	a	b	d	c	-	+	-	-	-	-0.755103	-0.131476	-0.568467	-0.378932	2.46367	2.46245	-0.378932	-0.378932	-0.378932	-0.378932	-0.378932	-0.378932	-0.378932	-0.378932	-0.378932	0.00364533	0.00731016	0.033485	0.775325	0.0214512
PRDX5_HUMAN	PRDX5	>PRDX5_HUMAN Peroxiredoxin-5, mitochondrial; EC=1.11.1.15; AltName: Full=Alu corepressor 1; AltName: Full=Antioxidant enzyme B166; Short=AOEB166; AltName: Full=Liver tissue 2D-page spot 71B; AltName: Full=PLP; AltName: Full=Peroxiredoxin V; Short=Prx-V; Al	15	28.9088	29.0575	29.1594	30.8121	31.7814	31.5215	28.738	28.6793	28.5959	29.6226	29.8728	30.0076	29.5637	29.5368	29.3407	1.39934e-06	cd	a	d	b	bc	-	+	-	-	-	-0.779369	-0.629106	-0.526064	-0.378932	2.46447	2.46165	-0.378932	-0.378932	-0.378932	-0.378932	-0.378932	-0.378932	-0.378932	-0.378932	-0.378932	0.0113119	0.0190473	0.0066565	0.0123361	0.0101552
ASPH_HUMAN	ASPH	>ASPH_HUMAN Aspartyl/asparaginyl beta-hydroxylase; EC=1.14.11.16 {ECO:0000269|PubMed:11773073}; AltName: Full=Aspartate beta-hydroxylase; Short=ASP beta-hydroxylase; AltName: Full=Peptide-aspartate beta-dioxygenase; Accession=Q6NXR7; Q8TB28; Q9H291; Q9H2C4	27	25.5721	25.5502	24.8545	28.4706	29.6779	29.2055	27.5	27.8753	28.0612	27.2265	27.1501	26.8855	27.1108	27.143	27.2613	2.87329e-06	c	a	b	b	b	-	+	-	-	-	-1.32487	-1.34161	-1.87411	-0.378932	2.46462	2.4615	-0.378932	-0.378932	-0.378932	-0.378932	-0.378932	-0.378932	-0.378932	-0.378932	-0.378932	0.00155776	0.00159346	0.00845432	0.0133726	0.0472299
ANXA4_HUMAN	ANXA4	>ANXA4_HUMAN Annexin A4; AltName: Full=35-beta calcimedin; AltName: Full=Annexin IV; AltName: Full=Annexin-4; AltName: Full=Carbohydrate-binding protein p33/p41; AltName: Full=Chromobindin-4; AltName: Full=Endonexin I; AltName: Full=Lipocortin IV; AltName:	21	27.2203	27.2836	26.8157	28.7785	29.1281	29.3122	27.6955	27.6747	27.6464	28.3008	28.2588	28.6237	28.5317	28.2435	28.4903	3.00353e-06	d	a	c	b	b	-	+	-	-	-	-1.26403	-1.17633	-1.82396	2.46471	-0.378932	2.46141	-0.378932	-0.378932	-0.378932	-0.378932	-0.378932	-0.378932	-0.378932	-0.378932	-0.378932	0.000801142	0.0597678	0.00280516	0.00322534	0.0117388
NB5R1_HUMAN	CYB5R1	>NB5R1_HUMAN NADH-cytochrome b5 reductase 1; Short=b5R.1; EC=1.6.2.2; AltName: Full=Humb5R2; AltName: Full=NAD(P)H:quinone oxidoreductase type 3 polypeptide A2; Accession=Q9UHQ9; A0PK21; B2R8E0; O95329; Q53F73; Q8NCL5; Q9UHJ1; [Homo sapiens (Human)]	25	28.5634	28.6334	28.6598	29.6496	30.4465	30.389	28.2496	28.2174	28.1775	28.3266	27.9295	28.3799	28.3143	28.2527	28.4369	5.04273e-06	b	a	b	b	b	-	+	-	-	-	-0.183015	-0.0946484	-0.061326	-0.378932	2.46474	2.46138	-0.378932	-0.378932	-0.378932	-0.378932	-0.378932	-0.378932	-0.378932	-0.378932	-0.378932	0.0253483	0.00056037	0.0979908	0.0183083	0.0164262
SFXN1_HUMAN	SFXN1	>SFXN1_HUMAN Sideroflexin-1; AltName: Full=Tricarboxylate carrier protein; Short=TCC; Accession=Q9H9B4; B3KPW3; D3DQN2; Q9HA53; [Homo sapiens (Human)]	14	25.7203	25.8566	25.7718	27.7339	28.526	28.7248	27.1646	27.6248	27.0426	27.8795	27.8438	27.6513	27.4617	27.3615	27.557	8.42352e-06	c	a	b	ab	b	-	+	-	-	-	-1.76131	-1.61194	-1.70483	2.46026	-0.378932	2.46586	-0.378932	-0.378932	-0.378932	-0.378932	-0.378932	-0.378932	-0.378932	-0.378932	-0.378932	0.0127151	0.0108169	0.000104223	4.08578e-05	0.0527116
PCYOX_HUMAN	PCYOX1	>PCYOX_HUMAN Prenylcysteine oxidase 1; EC=1.8.3.5; AltName: Full=Prenylcysteine lyase; Flags: Precursor; Accession=Q9UHG3; B2RB14; B7Z9P8; O94982; Q8N4N5; Q96QM8; [Homo sapiens (Human)]	26	28.7667	28.6353	28.7303	29.6531	31.2246	30.5452	29.6362	29.1454	29.3444	27.0997	27.0196	26.7009	28.9236	28.6172	29.0942	1.25635e-05	b	a	b	c	b	-	+	-	-	-	-0.0883653	-0.194892	-0.117867	2.45779	2.46832	-0.378932	-0.378932	-0.378932	-0.378932	-0.378932	-0.378932	-0.378932	-0.378932	-0.378932	-0.378932	0.0595755	0.0353044	0.00235852	0.353069	0.126847
CH60_HUMAN	HSPD1	>CH60_HUMAN 60 kDa heat shock protein, mitochondrial; AltName: Full=60 kDa chaperonin; AltName: Full=Chaperonin 60; Short=CPN60; AltName: Full=Heat shock protein 60; Short=HSP-60; Short=Hsp60; AltName: Full=HuCHA60; AltName: Full=Mitochondrial matrix prote	55	32.1832	32.2813	32.1811	33.3303	33.8141	33.8092	32.2231	31.6636	32.1299	32.5935	32.5451	32.5969	32.711	32.4319	32.352	1.67754e-05	bc	a	c	b	b	-	+	-	-	-	-0.66298	-0.503002	-0.666437	-0.378931	2.45715	2.46896	-0.378931	-0.378931	-0.378931	-0.378931	-0.378931	-0.378931	-0.378931	-0.378931	-0.378931	0.00988014	0.349014	0.00238282	0.111203	0.00227165
AL7A1_HUMAN	ALDH7A1	>AL7A1_HUMAN Alpha-aminoadipic semialdehyde dehydrogenase; Short=Alpha-AASA dehydrogenase; EC=1.2.1.31; AltName: Full=Aldehyde dehydrogenase family 7 member A1; EC=1.2.1.3; AltName: Full=Antiquitin-1; AltName: Full=Betaine aldehyde dehydrogenase; EC=1.2.1.	24	27.8668	28.1934	28.0522	28.5506	29.4738	29.9516	27.6149	27.2816	27.7753	26.2211	25.216	25.5676	27.225	27.3302	27.6205	1.7773e-05	b	a	b	c	b	-	+	-	-	-	0.212962	0.469791	0.358732	-0.378931	2.45697	2.46914	-0.378931	-0.378931	-0.378931	-0.378931	-0.378931	-0.378931	-0.378931	-0.378931	-0.378931	0.081797	0.0597715	0.0095709	0.0144007	0.0380674
HCDH_HUMAN	HADH	>HCDH_HUMAN Hydroxyacyl-coenzyme A dehydrogenase, mitochondrial; Short=HCDH; EC=1.1.1.35; AltName: Full=Medium and short-chain L-3-hydroxyacyl-coenzyme A dehydrogenase; AltName: Full=Short-chain 3-hydroxyacyl-CoA dehydrogenase; Flags: Precursor; Accession=	21	28.7819	29.0865	28.7836	30.2051	31.1878	30.7019	28.701	28.596	28.9579	29.5391	29.4059	29.7314	29.1213	29.3785	29.1604	2.99208e-05	c	a	c	b	bc	-	+	-	-	-	-0.848158	-0.444855	-0.845927	-0.378931	2.45679	2.46932	-0.378931	-0.378931	-0.378931	-0.378931	-0.378931	-0.378931	-0.378931	-0.378931	-0.378931	0.015117	0.420803	0.00830775	0.0630376	0.0121508
ABHDA_HUMAN	ABHD10	>ABHDA_HUMAN Mycophenolic acid acyl-glucuronide esterase, mitochondrial; EC=3.1.1.93; AltName: Full=Alpha/beta hydrolase domain-containing protein 10; Short=Abhydrolase domain-containing protein 10; Flags: Precursor; Accession=Q9NUJ1; B7Z6A8; C9IZX5; D3DN6	13	27.4681	27.5415	27.3138	28.0413	28.2849	28.1351	27.0078	26.6094	26.973	27.3951	27.5337	27.5602	27.5125	27.4154	27.1084	3.66818e-05	b	a	c	b	b	-	+	-	-	-	0.0180032	0.181649	-0.326027	-0.378931	2.45526	2.47084	-0.378931	-0.378931	-0.378931	-0.378931	-0.378931	-0.378931	-0.378931	-0.378931	-0.378931	0.00189528	0.0272558	0.551014	0.539088	0.00256595
ATPA_HUMAN	ATP5A1	>ATPA_HUMAN ATP synthase subunit alpha, mitochondrial; Flags: Precursor; Accession=Q96IR6; Q9BTV8; [Homo sapiens (Human)]	43;1	33.2458	33.22	33.1748	33.6415	34.0092	33.9865	32.8558	32.45	32.5774	33.2653	33.0073	33.2509	33.3004	33.1432	33.0172	4.81569e-05	b	a	c	b	b	-	+	-	-	-	0.0834203	0.0237016	-0.0804202	-0.37893	2.45448	2.47161	-0.37893	-0.37893	-0.37893	-0.37893	-0.37893	-0.37893	-0.37893	-0.37893	-0.37893	0.0274964	0.0360559	0.690845	0.544068	0.00176903
ISOC2_HUMAN	ISOC2	>ISOC2_HUMAN Isochorismatase domain-containing protein 2; Accession=Q96AB3; Q6ZN91; Q9H5G0; [Homo sapiens (Human)]	8	27.19	27.3948	27.5609	28.2228	28.8195	28.0258	26.1971	26.1191	26.5903	26.939	26.7012	27.1862	27.0413	27.0661	27.3745	4.82354e-05	b	a	c	b	b	-	+	-	-	-	-0.0528884	0.227982	0.455736	-0.37893	2.45429	2.4718	-0.37893	-0.37893	-0.37893	-0.37893	-0.37893	-0.37893	-0.37893	-0.37893	-0.37893	0.0384382	0.00517487	0.0714701	0.218211	0.0037021
CYB5_HUMAN	CYB5A	>CYB5_HUMAN Cytochrome b5; AltName: Full=Microsomal cytochrome b5 type A; Short=MCB5; Accession=P00167; A8MV91; F8WEU4; Q6IB14; [Homo sapiens (Human)]	8	30.9565	31.2453	31.0597	31.3744	33.6115	33.4098	29.8163	29.5609	29.2053	28.5947	28.1582	28.5255	30.0456	30.5472	30.5345	5.12634e-05	b	a	cd	d	bc	-	+	-	-	-	0.319335	0.498994	0.383557	2.47225	-0.37893	2.45384	-0.37893	-0.37893	-0.37893	-0.37893	-0.37893	-0.37893	-0.37893	-0.37893	-0.37893	0.137008	0.00489758	0.000242296	0.0316172	0.0379349
HYEP_HUMAN	EPHX1	>HYEP_HUMAN Epoxide hydrolase 1; EC=3.3.2.9; AltName: Full=Epoxide hydratase; AltName: Full=Microsomal epoxide hydrolase; Accession=Q9NQU9; Q9NQV0; Q9NQV1; Q9NQV2; [Homo sapiens (Human)]	40	30.6799	31.0513	31.0858	31.4747	33.4024	32.7124	30.9151	30.6067	31.1525	28.8387	28.5305	28.8619	30.1538	30.5765	30.8075	5.63454e-05	b	a	b	c	b	-	+	-	-	-	-0.0329364	0.248698	0.274835	-0.378929	2.45257	2.47351	-0.378929	-0.378929	-0.378929	-0.378929	-0.378929	-0.378929	-0.378929	-0.378929	-0.378929	0.0992586	0.827979	0.000247649	0.14874	0.0914494
ODB2_HUMAN	DBT	>ODB2_HUMAN Lipoamide acyltransferase component of branched-chain alpha-keto acid dehydrogenase complex, mitochondrial; EC=2.3.1.168; AltName: Full=52 kDa mitochondrial autoantigen of primary biliary cirrhosis {ECO:0000303|PubMed:2908870}; AltName: Full=Br	16	27.0066	27.0875	26.9698	27.9125	28.765	28.8564	27.0249	26.3637	26.8669	26.1418	25.6877	26.4271	26.6833	26.7344	26.9176	5.97772e-05	b	a	bc	c	bc	-	+	-	-	-	-0.0263016	0.0659202	-0.0682824	2.4736	-0.378929	2.45248	-0.378929	-0.378929	-0.378929	-0.378929	-0.378929	-0.378929	-0.378929	-0.378929	-0.378929	0.0368275	0.308048	0.0458842	0.0570722	0.0116029
THTR_HUMAN	TST	>THTR_HUMAN Thiosulfate sulfurtransferase; EC=2.8.1.1; AltName: Full=Rhodanese; Accession=Q16762; B3KRM1; Q6IB06; [Homo sapiens (Human)]	18	26.884	26.7875	27.0428	28.5579	29.9796	30.2559	23.8075	25.275	25.7462	27.0484	27.0324	27.143	26.8067	26.7877	26.5127	6.24867e-05	b	a	c	b	b	-	+	-	-	-	-0.0986966	-0.158014	-0.00104988	-0.378929	2.45239	2.47369	-0.378929	-0.378929	-0.378929	-0.378929	-0.378929	-0.378929	-0.378929	-0.378929	-0.378929	0.0339066	0.0760113	0.135903	0.172893	0.00420853
PRDX3_HUMAN	PRDX3	>PRDX3_HUMAN Thioredoxin-dependent peroxide reductase, mitochondrial; EC=1.11.1.15; AltName: Full=Antioxidant protein 1; Short=AOP-1; AltName: Full=HBC189; AltName: Full=Peroxiredoxin III; Short=Prx-III; AltName: Full=Peroxiredoxin-3; AltName: Full=Protein	14	30.9732	31.0242	30.8155	31.6451	32.2622	32.1733	30.8023	30.3474	30.7146	31.8261	31.5918	31.5477	31.5447	31.2791	31.199	9.70974e-05	cd	a	d	ab	bc	-	+	-	-	-	-0.625646	-0.532619	-0.913189	2.45206	-0.378929	2.47402	-0.378929	-0.378929	-0.378929	-0.378929	-0.378929	-0.378929	-0.378929	-0.378929	-0.378929	0.0213656	0.137545	0.00351892	0.0398946	0.00547237
ABCD3_HUMAN	ABCD3	>ABCD3_HUMAN ATP-binding cassette sub-family D member 3; AltName: Full=70 kDa peroxisomal membrane protein; Short=PMP70; Accession=P28288; D3DT46; Q15271; Q6NUN5; Q96DA3; Q9H529; [Homo sapiens (Human)]	32	25.5115	25.6255	24.898	28.4076	30.6639	30.2607	22.9847	23.9212	24.5762	26.5552	25.9145	26.6792	24.2582	26.2625	26.2405	9.95519e-05	bc	a	c	b	bc	-	+	-	-	-	-0.309306	-0.256878	-0.591508	-0.378929	2.45184	2.47424	-0.378929	-0.378929	-0.378929	-0.378929	-0.378929	-0.378929	-0.378929	-0.378929	-0.378929	0.0162438	0.0623628	0.0339533	0.757558	0.00341182
IDHP_HUMAN	IDH2	>IDHP_HUMAN Isocitrate dehydrogenase [NADP], mitochondrial; Short=IDH; EC=1.1.1.42; AltName: Full=ICD-M; AltName: Full=IDP; AltName: Full=NADP(+)-specific ICDH; AltName: Full=Oxalosuccinate decarboxylase; Flags: Precursor; Accession=P48735; B2R6L6; B4DFL2;	30	31.073	31.1688	31.1927	31.7103	31.9167	32.1502	30.349	30.1963	31.0052	31.709	31.7298	31.7767	31.2737	31.2277	31.2995	0.000112655	c	a	d	ab	bc	-	+	-	-	-	-0.451521	-0.275372	-0.231522	-0.378929	2.45109	2.47498	-0.378929	-0.378929	-0.378929	-0.378929	-0.378929	-0.378929	-0.378929	-0.378929	-0.378929	0.0190023	0.124135	0.000629521	0.0581714	0.0151753
CATA_HUMAN	CAT	>CATA_HUMAN Catalase; EC=1.11.1.6; Accession=P04040; A8K6C0; B2RCZ9; D3DR07; Q2M1U4; Q4VXX5; Q9BWT9; Q9UC85; [Homo sapiens (Human)]	41	28.9289	28.9727	29.3361	31.2477	33.1355	33.2661	30.3619	29.9608	29.912	31.3637	31.4417	31.3589	30.9037	30.9127	30.9199	0.00012523	d	a	cd	ab	bc	-	+	-	-	-	-1.44586	-1.41199	-1.13141	2.47527	-0.378928	2.45079	-0.378928	-0.378928	-0.378928	-0.378928	-0.378928	-0.378928	-0.378928	-0.378928	-0.378928	0.0295908	0.00671319	0.0022245	0.00487663	0.0571674
ODP2_HUMAN	DLAT	>ODP2_HUMAN Dihydrolipoyllysine-residue acetyltransferase component of pyruvate dehydrogenase complex, mitochondrial; EC=2.3.1.12; AltName: Full=70 kDa mitochondrial autoantigen of primary biliary cirrhosis; Short=PBC; AltName: Full=Dihydrolipoamide acetyl	21	28.529	28.466	28.3793	29.3599	29.9606	29.848	28.447	27.9713	28.2196	28.2277	27.8865	28.3055	28.8532	28.2381	28.2541	0.000127938	b	a	b	b	b	-	+	-	-	-	-0.105903	-0.204875	-0.341041	-0.378928	2.45014	2.47592	-0.378928	-0.378928	-0.378928	-0.378928	-0.378928	-0.378928	-0.378928	-0.378928	-0.378928	0.016465	0.209397	0.120468	0.966748	0.00364325
SAM50_HUMAN	SAMM50	>SAM50_HUMAN Sorting and assembly machinery component 50 homolog; AltName: Full=Transformation-related gene 3 protein; Short=TRG-3; Accession=Q9Y512; Q53HC4; Q56VW7; Q969Y9; Q96I46; Q9NW85; Q9UQM9; [Homo sapiens (Human)]	16	27.6063	27.6059	27.5722	28.2672	28.7723	28.7767	27.4842	27.4471	27.8415	27.6097	27.506	27.7563	27.8448	27.9518	28.002	0.000136698	b	a	b	b	b	-	+	-	-	-	-0.612251	-0.613305	-0.691557	-0.378928	2.47614	2.44992	-0.378928	-0.378928	-0.378928	-0.378928	-0.378928	-0.378928	-0.378928	-0.378928	-0.378928	0.0264288	0.978052	0.72815	0.0142049	0.0104202
VDAC1_HUMAN	VDAC1	>VDAC1_HUMAN Voltage-dependent anion-selective channel protein 1; Short=VDAC-1; Short=hVDAC1; AltName: Full=Outer mitochondrial membrane protein porin 1; AltName: Full=Plasmalemmal porin; AltName: Full=Porin 31HL; AltName: Full=Porin 31HM; Accession=P21796	21	30.5647	30.7032	30.4601	31.5465	31.8737	31.7287	30.754	30.4155	30.2374	31.1352	31.0352	31.237	31.0513	30.956	30.5009	0.000138776	c	a	c	b	bc	-	+	-	-	-	-0.771406	-0.491605	-0.982606	-0.378927	2.47742	2.44863	-0.378927	-0.378927	-0.378927	-0.378927	-0.378927	-0.378927	-0.378927	-0.378927	-0.378927	0.000937855	0.57001	0.00402363	0.262626	0.00414889
NDK3_HUMAN	NME3	>NDK3_HUMAN Nucleoside diphosphate kinase 3; Short=NDK 3; Short=NDP kinase 3; EC=2.7.4.6; AltName: Full=DR-nm23; AltName: Full=Nucleoside diphosphate kinase C; Short=NDPKC; AltName: Full=nm23-H3; Accession=Q13232; Q9BWH4; [Homo sapiens (Human)]	9	26.8614	26.7862	27.0783	26.7447	27.8549	27.6267	25.7055	25.9673	26.2792	25.0346	24.6669	25.2815	25.7895	26.2177	26.5982	0.000143081	ab	a	c	d	bc	-	+	-	-	-	0.615699	0.533269	0.853393	2.47807	-0.378926	2.44797	-0.378926	-0.378926	-0.378926	-0.378926	-0.378926	-0.378926	-0.378926	-0.378926	-0.378926	0.274928	0.0155682	0.0026984	0.079694	0.0342488
MYH14_HUMAN	MYH14	>MYH14_HUMAN Myosin-14; AltName: Full=Myosin heavy chain 14; AltName: Full=Myosin heavy chain, non-muscle IIc; AltName: Full=Non-muscle myosin heavy chain IIc; Short=NMHC II-C; Accession=Q9BT27; Q9BW35; Q9H882; [Homo sapiens (Human)]	131;1;1	28.3633	28.5187	28.1596	32.0287	33.1881	33.1461	28.3898	24.8972	26.3119	26.4679	23.4675	26.4358	28.26	27.8969	28.0126	0.000146935	b	a	bc	c	bc	-	+	-	-	-	0.045878	0.102029	-0.0277151	-0.378925	2.44599	2.48003	-0.378925	-0.378925	-0.378925	-0.378925	-0.378925	-0.378925	-0.378925	-0.378925	-0.378925	0.00462529	0.214551	0.0993103	0.123408	0.0159064
CH10_HUMAN	HSPE1	>CH10_HUMAN 10 kDa heat shock protein, mitochondrial; Short=Hsp10; AltName: Full=10 kDa chaperonin; AltName: Full=Chaperonin 10; Short=CPN10; AltName: Full=Early-pregnancy factor; Short=EPF; Accession=P61604; O95421; Q04984; Q53X54; Q9UDH0; [Homo sapiens (	14	30.6599	30.8476	30.6531	31.5933	32.3843	32.7077	30.4264	30.1447	30.1989	31.2921	30.771	31.0498	30.9636	30.8254	30.5991	0.000160133	bc	a	c	b	bc	-	+	-	-	-	-0.475992	-0.219207	-0.485328	-0.378924	2.48049	2.44552	-0.378924	-0.378924	-0.378924	-0.378924	-0.378924	-0.378924	-0.378924	-0.378924	-0.378924	0.040686	0.0148889	0.157837	0.580373	0.0213433
IDH3A_HUMAN	IDH3A	>IDH3A_HUMAN Isocitrate dehydrogenase [NAD] subunit alpha, mitochondrial; EC=1.1.1.41; AltName: Full=Isocitric dehydrogenase subunit alpha; AltName: Full=NAD(+)-specific ICDH subunit alpha; Flags: Precursor; Accession=P50213; D3DW83; Q9H3X0; [Homo sapiens	20	28.6113	28.8017	28.4129	29.3839	30.2504	30.0117	28.3434	28.2621	28.1912	28.7133	28.7231	28.9961	28.6122	29.0102	28.6448	0.000169897	b	a	b	b	b	-	+	-	-	-	-0.421317	-0.104525	-0.751225	-0.378922	2.44388	2.48211	-0.378922	-0.378922	-0.378922	-0.378922	-0.378922	-0.378922	-0.378922	-0.378922	-0.378922	0.0247377	0.0772597	0.239532	0.436275	0.0220496
CROCC_HUMAN	CROCC	>CROCC_HUMAN Rootletin; AltName: Full=Ciliary rootlet coiled-coil protein; Accession=Q5TZA2; Q2VHY3; Q66GT7; Q7Z2L4; Q7Z5D7; [Homo sapiens (Human)]	80;6;2;1	27.0884	27.4343	26.8841	30.8829	29.8194	31.0795	25.9007	24.5862	26.5318	25.1803	26.1116	25.9461	23.875	26.2546	26.5874	0.000170934	b	a	b	b	b	-	+	-	-	-	0.0681077	0.231448	-0.0283744	-0.378922	2.48255	2.44344	-0.378922	-0.378922	-0.378922	-0.378922	-0.378922	-0.378922	-0.378922	-0.378922	-0.378922	0.00592598	0.116316	0.0220891	0.20548	0.00329448
VDAC3_HUMAN	VDAC3	>VDAC3_HUMAN Voltage-dependent anion-selective channel protein 3; Short=VDAC-3; Short=hVDAC3; AltName: Full=Outer mitochondrial membrane protein porin 3; Accession=Q9Y277; Q9UIS0; [Homo sapiens (Human)]	15	29.3529	29.7847	29.6267	30.3891	30.3673	30.7041	28.9415	29.1569	29.4227	29.3798	29.7437	29.547	29.4468	29.7865	29.5656	0.000176217	b	a	b	b	b	-	+	-	-	-	-0.684187	0.216243	-0.113291	2.4432	-0.378922	2.48278	-0.378922	-0.378922	-0.378922	-0.378922	-0.378922	-0.378922	-0.378922	-0.378922	-0.378922	0.00607039	0.092669	0.858563	0.946396	0.0021779
ECHM_HUMAN	ECHS1	>ECHM_HUMAN Enoyl-CoA hydratase, mitochondrial; EC=4.2.1.17; AltName: Full=Enoyl-CoA hydratase 1; AltName: Full=Short-chain enoyl-CoA hydratase; Short=SCEH; Flags: Precursor; Accession=P30084; O00739; Q5VWY1; Q96H54; [Homo sapiens (Human)]	18	29.967	29.9919	29.8708	30.1062	31.0936	30.852	29.1795	28.8759	29.1937	29.4706	29.3023	29.5007	29.7019	29.4967	29.5181	0.000176971	b	a	c	bc	bc	-	+	-	-	-	0.372927	0.41396	0.213853	-0.37892	2.44182	2.48415	-0.37892	-0.37892	-0.37892	-0.37892	-0.37892	-0.37892	-0.37892	-0.37892	-0.37892	0.128131	0.00810249	0.00409373	0.0138844	0.0229507
SCPDL_HUMAN	SCCPDH	>SCPDL_HUMAN Saccharopine dehydrogenase-like oxidoreductase; EC=1.-.-.-; Accession=Q8NBX0; Q8TAR0; Q9Y363; [Homo sapiens (Human)]	16	26.826	27.3207	27.1031	28.6183	28.7632	28.8787	26.9506	26.2052	27.3403	28.2507	28.0832	28.7441	27.8592	27.9891	27.5395	0.000178499	cd	a	d	ab	bc	-	+	-	-	-	-1.16034	-0.548848	-0.817798	-0.378919	2.44038	2.48556	-0.378919	-0.378919	-0.378919	-0.378919	-0.378919	-0.378919	-0.378919	-0.378919	-0.378919	0.00185974	0.542814	0.0083257	0.0221516	0.0241178
QCR7_HUMAN	UQCRB	>QCR7_HUMAN Cytochrome b-c1 complex subunit 7; AltName: Full=Complex III subunit 7; AltName: Full=Complex III subunit VII; AltName: Full=QP-C; AltName: Full=Ubiquinol-cytochrome c reductase complex 14 kDa protein; Accession=P14927; E5RJU0; Q6FGD1; [Homo sa	10	27.8463	27.8889	27.6355	28.3576	28.8151	28.9115	27.3342	27.1472	27.6763	28.2464	28.1822	28.0481	28.0644	28.125	27.8343	0.000213179	bc	a	c	b	b	-	+	-	-	-	-0.336642	-0.247842	-0.776879	-0.378918	2.43999	2.48594	-0.378918	-0.378918	-0.378918	-0.378918	-0.378918	-0.378918	-0.378918	-0.378918	-0.378918	0.0198929	0.103371	0.0225123	0.140422	0.00489266
AGR3_HUMAN	AGR3	>AGR3_HUMAN Anterior gradient protein 3; Short=AG-3; Short=AG3; Short=hAG-3; AltName: Full=Anterior gradient 3 homolog {ECO:0000312|HGNC:HGNC:24167}; AltName: Full=Breast cancer membrane protein 11 {ECO:0000312|HGNC:HGNC:24167}; AltName: Full=Protein disul	13	10.1537	10.1537	10.1537	28.655	29.9324	30.7075	10.1537	10.1537	10.1537	10.1537	10.1537	10.1537	24.2954	10.1537	25.3862	0.000257038	c	a	c	c	b	-	+	-	-	-				-0.378917	2.48698	2.43894							-0.378917		-0.378917	0.000929709	NA	NA	0.184066	0.000929709
TRXR2_HUMAN	TXNRD2	>TRXR2_HUMAN Thioredoxin reductase 2, mitochondrial; EC=1.8.1.9; AltName: Full=Selenoprotein Z; Short=SelZ; AltName: Full=TR-beta; AltName: Full=Thioredoxin reductase TR3; Flags: Precursor; Accession=Q9UQU8; [Homo sapiens (Human)]	18	25.0332	25.5635	24.3707	27.652	29.5765	29.4264	25.6246	25.0103	25.7754	27.265	27.2569	27.9188	27.0209	25.7467	27.0541	0.000268841	c	a	c	ab	bc	-	+	-	-	-	-1.0573	-0.718132	-1.48101	2.48882	-0.378914	2.43707	-0.378914	-0.378914	-0.378914	-0.378914	-0.378914	-0.378914	-0.378914	-0.378914	-0.378914	0.0104923	0.32095	0.00618152	0.0451684	0.0205246
ATP5I_HUMAN	ATP5I	>ATP5I_HUMAN ATP synthase subunit e, mitochondrial; Short=ATPase subunit e; Contains: ATP synthase subunit e, mitochondrial, N-terminally processed; Accession=P56385; Q0D2L9; [Homo sapiens (Human)]	5	27.9475	28.3073	28.0394	28.5306	29.2759	29.0849	27.7984	27.8005	27.7587	27.8793	28.0665	27.9289	28.0147	28.1851	28.136	0.00028372	b	a	b	b	b	-	+	-	-	-	-0.519056	0.272008	-0.317018	-0.378909	2.49203	2.43379	-0.378909	-0.378909	-0.378909	-0.378909	-0.378909	-0.378909	-0.378909	-0.378909	-0.378909	0.0423513	0.0993351	0.333374	0.915082	0.03376
MMSA_HUMAN	ALDH6A1	>MMSA_HUMAN Methylmalonate-semialdehyde dehydrogenase [acylating], mitochondrial; Short=MMSDH; Short=Malonate-semialdehyde dehydrogenase [acylating]; EC=1.2.1.18; EC=1.2.1.27; AltName: Full=Aldehyde dehydrogenase family 6 member A1; Flags: Precursor; Acces	26	28.2957	28.7068	28.4019	28.9545	30.5014	30.3826	28.4591	28.5804	29.1592	27.1533	26.1926	26.9844	27.9887	28.2103	28.5437	0.000292822	b	a	b	c	b	-	+	-	-	-	-0.122173	0.24027	-0.0285582	-0.378906	2.49384	2.43195	-0.378906	-0.378906	-0.378906	-0.378906	-0.378906	-0.378906	-0.378906	-0.378906	-0.378906	0.0892015	0.361179	0.0176792	0.342127	0.119868
PGRC1_HUMAN	PGRMC1	>PGRC1_HUMAN Membrane-associated progesterone receptor component 1; Short=mPR; Accession=O00264; B7Z1L3; Q9UGJ9; [Homo sapiens (Human)]	13	29.4369	29.2613	29.1076	29.8569	30.443	30.5847	29.1323	29.4043	29.4049	28.2273	27.2696	26.8756	28.8252	27.8295	29.0325	0.000306892	ab	a	ab	c	bc	-	+	-	-	-	0.435546	0.268372	0.122017	-0.378906	2.43181	2.49398	-0.378906	-0.378906	-0.378906	-0.378906	-0.378906	-0.378906	-0.378906	-0.378906	-0.378906	0.0294641	0.74804	0.0395803	0.191896	0.0336645
AT2A2_HUMAN	ATP2A2	>AT2A2_HUMAN Sarcoplasmic/endoplasmic reticulum calcium ATPase 2; Short=SERCA2; Short=SR Ca(2+)-ATPase 2; EC=3.6.3.8; AltName: Full=Calcium pump 2; AltName: Full=Calcium-transporting ATPase sarcoplasmic reticulum type, slow twitch skeletal muscle isoform;	50;16	30.1802	30.1323	29.8071	30.9022	31.2825	31.3534	29.9097	29.4917	30.1518	30.2502	29.8989	29.9494	30.2368	29.8592	30.1234	0.00031041	b	a	b	b	b	-	+	-	-	-	-0.102878	-0.192479	-0.800571	2.43057	-0.378904	2.49518	-0.378904	-0.378904	-0.378904	-0.378904	-0.378904	-0.378904	-0.378904	-0.378904	-0.378904	0.00372362	0.458817	0.966959	0.847419	0.00662104
CX7A2_HUMAN	COX7A2	>CX7A2_HUMAN Cytochrome c oxidase subunit 7A2, mitochondrial; AltName: Full=Cytochrome c oxidase subunit VIIa-liver/heart; Short=Cytochrome c oxidase subunit VIIa-L; Short=Cytochrome c oxidase subunit VIIaL; Flags: Precursor; Accession=P14406; B2R5E1; Q3MI	4	28.0299	28.0769	27.9792	28.8876	29.8042	29.8478	27.6287	26.7586	27.5161	28.9152	28.7653	28.6816	28.9852	28.5531	28.191	0.00032041	bc	a	c	ab	b	-	+	-	-	-	-0.49542	-0.438809	-0.556466	-0.378901	2.49715	2.42856	-0.378901	-0.378901	-0.378901	-0.378901	-0.378901	-0.378901	-0.378901	-0.378901	-0.378901	0.0407305	0.115301	0.00325103	0.137729	0.00630263
KAD3_HUMAN	AK3	>KAD3_HUMAN GTP:AMP phosphotransferase AK3, mitochondrial {ECO:0000255|HAMAP-Rule:MF_03169}; EC=2.7.4.10 {ECO:0000255|HAMAP-Rule:MF_03169}; AltName: Full=Adenylate kinase 3 {ECO:0000255|HAMAP-Rule:MF_03169}; Short=AK 3 {ECO:0000255|HAMAP-Rule:MF_03169}; Al	22	29.1997	29.152	28.865	29.206	29.6642	29.6393	28.6962	28.2235	28.6772	28.2067	27.2611	27.8445	28.7472	28.5099	28.4268	0.000322658	ab	a	b	c	b	-	+	-	-	-	0.78606	0.71284	0.272007	2.42473	-0.378893	2.50088	-0.378893	-0.378893	-0.378893	-0.378893	-0.378893	-0.378893	-0.378893	-0.378893	-0.378893	0.0842676	0.0518688	0.0296539	0.0230306	0.0106402
EFTU_HUMAN	TUFM	>EFTU_HUMAN Elongation factor Tu, mitochondrial; Short=EF-Tu; AltName: Full=P43; Flags: Precursor; Accession=P49411; O15276; [Homo sapiens (Human)]	33	31.4168	31.58	31.387	31.6685	32.4315	32.3903	30.7069	30.9006	30.9961	31.2532	31.2174	31.1611	31.3472	31.091	31.2889	0.000339979	b	a	c	bc	bc	-	+	-	-	-	0.0574386	0.395459	-0.00433255	-0.37889	2.42307	2.5025	-0.37889	-0.37889	-0.37889	-0.37889	-0.37889	-0.37889	-0.37889	-0.37889	-0.37889	0.0978563	0.00643671	0.0364324	0.0934943	0.024805
ATPO_HUMAN	ATP5O	>ATPO_HUMAN ATP synthase subunit O, mitochondrial; AltName: Full=Oligomycin sensitivity conferral protein; Short=OSCP; Flags: Precursor; Accession=P48047; B2R4E2; Q5U042; Q6IBI2; [Homo sapiens (Human)]	16	30.8234	30.723	30.5738	30.9452	31.4215	31.6016	30.0766	30.3017	30.4588	30.5284	30.2756	30.5471	30.3695	30.2707	30.3064	0.000378534	b	a	b	b	b	-	+	-	-	-	0.483457	0.250823	-0.0952252	-0.378888	2.5032	2.42234	-0.378888	-0.378888	-0.378888	-0.378888	-0.378888	-0.378888	-0.378888	-0.378888	-0.378888	0.0737252	0.039702	0.0894269	0.0209731	0.016778
MTX1_HUMAN	MTX1	>MTX1_HUMAN Metaxin-1; AltName: Full=Mitochondrial outer membrane import complex protein 1; Accession=Q13505; B1AVR9; B1AVS0; B2R9P4; Q9BUU3; [Homo sapiens (Human)]	6	25.3725	25.4026	25.3483	25.8577	25.8909	26.1011	24.8404	25.3023	25.3028	25.2548	25.2252	25.2177	25.4137	25.2253	25.13	0.00041068	b	a	b	b	b	-	+	-	-	-	-0.0612536	0.0316084	-0.136127	-0.378888	2.42232	2.50323	-0.378888	-0.378888	-0.378888	-0.378888	-0.378888	-0.378888	-0.378888	-0.378888	-0.378888	0.0141635	0.279436	0.00264174	0.290499	0.019697
NUCB2_HUMAN	NUCB2	>NUCB2_HUMAN Nucleobindin-2; AltName: Full=DNA-binding protein NEFA; AltName: Full=Gastric cancer antigen Zg4; AltName: Full=Prepronesfatin; Contains: Nesfatin-1; Flags: Precursor; Accession=P80303; A8K642; D3DQX5; Q8NFT5; [Homo sapiens (Human)]	16	27.5928	27.4464	27.2521	28.2429	29.1676	28.9022	27.3296	27.32	27.0278	27.6639	27.5799	27.0489	27.6462	27.5076	27.3829	0.000415007	b	a	b	b	b	-	+	-	-	-	-0.129915	-0.364113	-0.674822	-0.378867	2.51194	2.41333	-0.378867	-0.378867	-0.378867	-0.378867	-0.378867	-0.378867	-0.378867	-0.378867	-0.378867	0.0284171	0.217167	0.998424	0.549502	0.0203827
NDUA8_HUMAN	NDUFA8	>NDUA8_HUMAN NADH dehydrogenase [ubiquinone] 1 alpha subcomplex subunit 8; AltName: Full=Complex I-19kD; Short=CI-19kD; AltName: Full=Complex I-PGIV; Short=CI-PGIV; AltName: Full=NADH-ubiquinone oxidoreductase 19 kDa subunit; Accession=P51970; B1AM93; Q9Y6	7	26.6293	26.7569	26.6481	26.9388	27.5408	27.35	25.7036	25.318	26.052	27.0038	26.7464	26.5418	26.3372	26.8006	26.3357	0.000439993	ab	a	c	ab	b	-	+	-	-	-	0.0848245	0.305064	0.11717	2.51204	-0.378866	2.41322	-0.378866	-0.378866	-0.378866	-0.378866	-0.378866	-0.378866	-0.378866	-0.378866	-0.378866	0.0715316	0.0391809	0.592401	0.350247	0.00502807
SUCB2_HUMAN	SUCLG2	>SUCB2_HUMAN Succinyl-CoA ligase [GDP-forming] subunit beta, mitochondrial; EC=6.2.1.4; AltName: Full=GTP-specific succinyl-CoA synthetase subunit beta; AltName: Full=Succinyl-CoA synthetase beta-G chain; Short=SCS-betaG; Flags: Precursor; Accession=Q96I99	26	29.3507	29.4082	29.3735	29.9485	31.002	30.9503	28.6975	27.8525	28.7968	29.0973	28.8681	29.3332	29.2858	29.2007	28.9789	0.000460476	b	a	c	bc	bc	-	+	-	-	-	0.00965065	0.0809773	0.0379224	-0.378865	2.51234	2.41291	-0.378865	-0.378865	-0.378865	-0.378865	-0.378865	-0.378865	-0.378865	-0.378865	-0.378865	0.066757	0.0897846	0.172521	0.131525	0.00905251
NDUBA_HUMAN	NDUFB10	>NDUBA_HUMAN NADH dehydrogenase [ubiquinone] 1 beta subcomplex subunit 10; AltName: Full=Complex I-PDSW; Short=CI-PDSW; AltName: Full=NADH-ubiquinone oxidoreductase PDSW subunit; Accession=O96000; Q96II6; [Homo sapiens (Human)]	9	27.1781	27.1858	26.8421	27.2919	27.9783	28.1747	26.0574	26.3862	26.2839	27.0093	26.6196	26.6099	26.6791	26.6449	26.2007	0.000466082	b	a	c	bc	bc	-	+	-	-	-	0.494317	0.506804	-0.0557448	-0.378858	2.41014	2.51501	-0.378858	-0.378858	-0.378858	-0.378858	-0.378858	-0.378858	-0.378858	-0.378858	-0.378858	0.0920273	0.00557051	0.138471	0.0475202	0.0182557
MDHM_HUMAN	MDH2	>MDHM_HUMAN Malate dehydrogenase, mitochondrial; EC=1.1.1.37; Flags: Precursor; Accession=P40926; A8K414; B2RE78; B4DE44; E9PDB2; O43682; [Homo sapiens (Human)]	20	31.6982	31.9126	31.6868	32.3325	33.2924	33.1372	31.5743	31.2298	31.4846	32.0109	32.0068	32.1184	31.9961	32.1469	31.8106	0.000518533	b	a	b	b	b	-	+	-	-	-	-0.592462	-0.208703	-0.612926	-0.378853	2.51665	2.40844	-0.378853	-0.378853	-0.378853	-0.378853	-0.378853	-0.378853	-0.378853	-0.378853	-0.378853	0.053165	0.0629899	0.0437032	0.15251	0.0271763
HSDL2_HUMAN	HSDL2	>HSDL2_HUMAN Hydroxysteroid dehydrogenase-like protein 2; EC=1.-.-.-; AltName: Full=Short chain dehydrogenase/reductase family 13C member 1; Accession=Q6YN16; A8K1L4; A8K8X1; A8MSV3; Q658M8; Q9BT58; [Homo sapiens (Human)]	13	27.7323	27.3425	27.525	29.0813	30.3484	30.4809	27.924	26.5246	27.5897	27.8952	27.4327	28.0391	28.0457	27.8898	27.7926	0.000535814	b	a	b	b	b	-	+	-	-	-	-0.351491	-0.714656	-0.544586	-0.378849	2.40699	2.51805	-0.378849	-0.378849	-0.378849	-0.378849	-0.378849	-0.378849	-0.378849	-0.378849	-0.378849	0.0260344	0.705369	0.311885	0.0581333	0.0129998
FUMH_HUMAN	FH	>FUMH_HUMAN Fumarate hydratase, mitochondrial; Short=Fumarase; EC=4.2.1.2; Flags: Precursor; Accession=P07954; B1ANK7; [Homo sapiens (Human)]	23	29.2965	29.4852	29.2768	29.8952	30.8028	30.6166	29.0629	29.0443	29.0574	29.8697	29.4389	29.6256	29.6634	29.4777	29.4394	0.000538013	bc	a	c	b	bc	-	+	-	-	-	-0.588258	-0.22672	-0.625931	2.40673	-0.378848	2.5183	-0.378848	-0.378848	-0.378848	-0.378848	-0.378848	-0.378848	-0.378848	-0.378848	-0.378848	0.0524409	0.0453869	0.129325	0.143931	0.037732
NSDHL_HUMAN	NSDHL	>NSDHL_HUMAN Sterol-4-alpha-carboxylate 3-dehydrogenase, decarboxylating; EC=1.1.1.170; AltName: Full=Protein H105e3; Accession=Q15738; D3DWT6; O00344; [Homo sapiens (Human)]	16	23.63	25.0275	25.1288	26.6644	28.8591	27.7213	24.4825	24.0368	23.7945	26.2099	25.4343	25.3617	25.2937	24.8245	25.2994	0.000592812	b	a	b	b	b	-	+	-	-	-	-1.27541	-0.296727	-0.225776	-0.37884	2.40396	2.52096	-0.37884	-0.37884	-0.37884	-0.37884	-0.37884	-0.37884	-0.37884	-0.37884	-0.37884	0.0190706	0.425474	0.144138	0.379912	0.020886
NB5R3_HUMAN	CYB5R3	>NB5R3_HUMAN NADH-cytochrome b5 reductase 3; Short=B5R; Short=Cytochrome b5 reductase; EC=1.6.2.2; AltName: Full=Diaphorase-1; Contains: NADH-cytochrome b5 reductase 3 membrane-bound form; Contains: NADH-cytochrome b5 reductase 3 soluble form; Accession=Q9	22	31.2132	31.311	30.9969	31.4775	31.7961	31.3542	31.1627	30.8284	31.4159	30.4971	29.8532	30.224	30.8808	30.3796	30.5565	0.000629067	ab	a	ab	c	bc	-	+	-	-	-	0.526788	0.70877	0.124736	-0.378832	2.52315	2.40167	-0.378832	-0.378832	-0.378832	-0.378832	-0.378832	-0.378832	-0.378832	-0.378832	-0.378832	0.0912979	0.856581	0.0190284	0.0393463	0.135972
DHB4_HUMAN	HSD17B4	>DHB4_HUMAN Peroxisomal multifunctional enzyme type 2; Short=MFE-2; AltName: Full=17-beta-hydroxysteroid dehydrogenase 4; Short=17-beta-HSD 4; AltName: Full=D-bifunctional protein; Short=DBP; AltName: Full=Multifunctional protein 2; Short=MPF-2; AltName: F	55	29.7038	30.0299	29.7348	31.6307	34.4155	33.8828	30.2153	29.9781	29.6856	31.0057	31.0392	31.4833	30.9342	31.0558	30.9881	0.00068387	b	a	b	b	b	-	+	-	-	-	-0.95033	-0.72046	-0.928477	-0.378827	2.52463	2.40012	-0.378827	-0.378827	-0.378827	-0.378827	-0.378827	-0.378827	-0.378827	-0.378827	-0.378827	0.053085	0.506003	0.00307933	0.00409631	0.0551084
LMAN1_HUMAN	LMAN1	>LMAN1_HUMAN Protein ERGIC-53; AltName: Full=ER-Golgi intermediate compartment 53 kDa protein; AltName: Full=Gp58; AltName: Full=Intracellular mannose-specific lectin MR60; AltName: Full=Lectin mannose-binding 1; Flags: Precursor; Accession=Q9UQG6; Q9UQG7;	23	29.2484	29.3726	28.8701	29.6746	30.7116	30.2662	29.0745	29.1778	29.2071	28.7733	28.7931	28.8259	29.0127	28.8201	29.1473	0.00070189	b	a	b	b	b	-	+	-	-	-	-0.0295507	0.1917	-0.703677	2.52594	-0.378823	2.39876	-0.378823	-0.378823	-0.378823	-0.378823	-0.378823	-0.378823	-0.378823	-0.378823	-0.378823	0.0530438	0.951505	0.134913	0.403331	0.0687568
ACADM_HUMAN	ACADM	>ACADM_HUMAN Medium-chain specific acyl-CoA dehydrogenase, mitochondrial; Short=MCAD; EC=1.3.8.7; Flags: Precursor; Accession=P11310; Q5T4U4; Q9NYF1; [Homo sapiens (Human)]	21	28.6678	28.8225	28.3576	29.0796	30.2793	30.0515	27.8032	28.099	27.5922	29.0572	29.152	28.9071	29.0157	28.7778	28.4428	0.000724743	bc	a	c	ab	b	-	+	-	-	-	-0.191953	0.0213476	-0.619623	2.39467	2.52984	-0.378809	-0.378809	-0.378809	-0.378809	-0.378809	-0.378809	-0.378809	-0.378809	-0.378809	-0.378809	0.0698111	0.0175899	0.0708356	0.580917	0.0212819
VDAC2_HUMAN	VDAC2	>VDAC2_HUMAN Voltage-dependent anion-selective channel protein 2; Short=VDAC-2; Short=hVDAC2; AltName: Full=Outer mitochondrial membrane protein porin 2; Accession=P45880; Q5VWK1; Q5VWK3; Q6IB40; Q7L3J5; Q9BWK8; Q9Y5I6; [Homo sapiens (Human)]	17	31.1454	31.282	31.0211	31.5192	31.9142	31.6799	31.1716	30.6067	31.0302	30.7559	30.6874	30.8101	31.1269	31.0743	30.8998	0.000752972	b	a	b	b	b	-	+	-	-	-	0.0830348	0.45568	-0.256098	-0.378801	2.53187	2.39254	-0.378801	-0.378801	-0.378801	-0.378801	-0.378801	-0.378801	-0.378801	-0.378801	-0.378801	0.0207548	0.340371	0.0195543	0.319734	0.0251564
NCPR_HUMAN	POR	>NCPR_HUMAN NADPH--cytochrome P450 reductase {ECO:0000255|HAMAP-Rule:MF_03212}; Short=CPR {ECO:0000255|HAMAP-Rule:MF_03212}; Short=P450R {ECO:0000255|HAMAP-Rule:MF_03212}; EC=1.6.2.4 {ECO:0000255|HAMAP-Rule:MF_03212}; Accession=P16435; Q16455; Q197M5; Q8N1	41	28.0851	28.3728	28.139	29.2903	30.6933	30.2549	28.4357	28.3426	27.3964	29.7564	29.3207	29.776	28.9031	28.914	28.629	0.000760944	c	a	c	ab	bc	-	+	-	-	-	-0.970521	-0.649144	-0.910348	2.5322	-0.3788	2.3922	-0.3788	-0.3788	-0.3788	-0.3788	-0.3788	-0.3788	-0.3788	-0.3788	-0.3788	0.0401688	0.717361	0.00277887	0.00871782	0.0206832
AIFM1_HUMAN	AIFM1	>AIFM1_HUMAN Apoptosis-inducing factor 1, mitochondrial; EC=1.1.1.-; AltName: Full=Programmed cell death protein 8; Flags: Precursor; Accession=Q5JUZ7; Q6I9X6; Q9Y3I3; Q9Y3I4; [Homo sapiens (Human)]	26	28.4587	28.812	28.4295	29.2638	30.5977	30.4399	28.1766	27.4326	28.0684	28.9041	28.484	28.8817	28.7337	28.5091	28.4519	0.000769129	b	a	b	b	b	-	+	-	-	-	-0.385429	0.0433951	-0.420838	-0.378786	2.38865	2.53557	-0.378786	-0.378786	-0.378786	-0.378786	-0.378786	-0.378786	-0.378786	-0.378786	-0.378786	0.0579338	0.0816061	0.360186	0.990804	0.0178585
ATD3A_HUMAN	ATAD3A	>ATD3A_HUMAN ATPase family AAA domain-containing protein 3A; Accession=Q9NVI7; B3KPB3; D2K8Q1; G3V1I6; Q5SV23; Q8N275; Q96A50; [Homo sapiens (Human)]	27	27.7313	27.8139	27.5493	28.4423	29.1972	29.3281	27.8334	27.5418	27.1308	28.2429	28.1593	27.9067	28.0432	27.9634	27.8678	0.000769459	b	a	b	b	b	-	+	-	-	-	-0.546047	-0.404564	-0.857828	-0.378782	2.53671	2.38745	-0.378782	-0.378782	-0.378782	-0.378782	-0.378782	-0.378782	-0.378782	-0.378782	-0.378782	0.0347167	0.444852	0.0369292	0.0586896	0.0147498
LAMP3_HUMAN	LAMP3	>LAMP3_HUMAN Lysosome-associated membrane glycoprotein 3; Short=LAMP-3; Short=Lysosomal-associated membrane protein 3; AltName: Full=DC-lysosome-associated membrane glycoprotein; Short=DC LAMP; AltName: Full=Protein TSC403; AltName: CD_antigen=CD208; Flags	5	10.1537	10.1537	10.1537	27.6219	29.816	28.2133	10.1537	10.1537	10.1537	10.1537	10.1537	10.1537	10.1537	25.4852	10.1537	0.00079283	b	a	b	b	b	-	+	-	-	-				-0.378777	2.53769	2.38642								-0.378777		0.00126684	NA	NA	0.42265	0.00126684
ADT2_HUMAN	SLC25A5	>ADT2_HUMAN ADP/ATP translocase 2; AltName: Full=ADP,ATP carrier protein 2; AltName: Full=ADP,ATP carrier protein, fibroblast isoform; AltName: Full=Adenine nucleotide translocator 2; Short=ANT 2; AltName: Full=Solute carrier family 25 member 5; Contains:	25	29.0011	29.5588	29.1046	29.995	31.5696	31.185	28.6653	28.3416	28.9817	29.8123	30.011	29.9774	29.3865	29.4986	29.8053	0.000901891	bc	a	c	ab	bc	-	+	-	-	-	-0.764259	-0.116991	-0.644133	-0.378771	2.3847	2.53932	-0.378771	-0.378771	-0.378771	-0.378771	-0.378771	-0.378771	-0.378771	-0.378771	-0.378771	0.0565888	0.0913021	0.0407963	0.188731	0.0287834
HACD3_HUMAN	HACD3	>HACD3_HUMAN Very-long-chain (3R)-3-hydroxyacyl-CoA dehydratase 3 {ECO:0000305}; EC=4.2.1.134 {ECO:0000269|PubMed:18554506}; AltName: Full=3-hydroxyacyl-CoA dehydratase 3 {ECO:0000303|PubMed:18554506}; Short=HACD3 {ECO:0000303|PubMed:18554506}; AltName: Fu	12	27.2797	27.3003	26.8422	27.4012	28.847	28.7764	27.1105	27.2556	27.5264	25.9314	25.7436	26.4429	26.5122	26.2675	26.8124	0.000906685	b	a	ab	c	bc	-	+	-	-	-	0.236192	0.259305	-0.256435	2.54177	-0.37876	2.38211	-0.37876	-0.37876	-0.37876	-0.37876	-0.37876	-0.37876	-0.37876	-0.37876	-0.37876	0.114549	0.463493	0.015801	0.04849	0.149629
ECI1_HUMAN	ECI1	>ECI1_HUMAN Enoyl-CoA delta isomerase 1, mitochondrial; EC=5.3.3.8; AltName: Full=3,2-trans-enoyl-CoA isomerase; AltName: Full=Delta(3),Delta(2)-enoyl-CoA isomerase; Short=D3,D2-enoyl-CoA isomerase; AltName: Full=Dodecenoyl-CoA isomerase; Flags: Precursor;	11	27.9134	28.2067	28.05	28.8569	30.005	29.8469	27.6991	27.5362	28.3709	27.64	27.7275	27.7347	27.5169	28.0504	28.2715	0.000940692	b	a	b	b	b	-	+	-	-	-	-0.405159	-0.0279198	-0.22941	-0.378755	2.54288	2.38093	-0.378755	-0.378755	-0.378755	-0.378755	-0.378755	-0.378755	-0.378755	-0.378755	-0.378755	0.0456239	0.545667	0.0398108	0.680958	0.021989
DCXR_HUMAN	DCXR	>DCXR_HUMAN L-xylulose reductase; Short=XR; EC=1.1.1.10; AltName: Full=Carbonyl reductase II; AltName: Full=Dicarbonyl/L-xylulose reductase; AltName: Full=Kidney dicarbonyl reductase; Short=kiDCR; AltName: Full=Short chain dehydrogenase/reductase family 20	11	25.8473	25.7522	25.1629	27.7372	30.1205	29.1725	27.7036	27.6188	26.7607	27.593	27.4442	27.3586	27.4856	27.2018	26.9388	0.000959325	c	a	b	b	b	-	+	-	-	-	-1.19209	-1.26875	-1.74371	-0.378743	2.37814	2.54551	-0.378743	-0.378743	-0.378743	-0.378743	-0.378743	-0.378743	-0.378743	-0.378743	-0.378743	0.0297305	0.011125	0.00784603	0.00478996	0.125856
MACD1_HUMAN	MACROD1	>MACD1_HUMAN O-acetyl-ADP-ribose deacetylase MACROD1; EC=3.2.2.-; EC=3.5.1.-; AltName: Full=MACRO domain-containing protein 1; AltName: Full=Protein LRP16; AltName: Full=[Protein ADP-ribosylglutamate] hydrolase; Accession=Q9BQ69; Q9UH96; [Homo sapiens (Hum	6	24.6284	10.1537	10.1537	25.5087	28.2518	27.7614	10.1537	10.1537	10.1537	10.1537	10.1537	10.1537	10.1537	10.1537	10.1537	0.00098265	b	a	b	b	b	-	+	-	-	-	1.33975			-0.378737	2.5468	2.37678										0.123302	0.42265	0.42265	0.42265	0.00245338
P5CR2_HUMAN	PYCR2	>P5CR2_HUMAN Pyrroline-5-carboxylate reductase 2; Short=P5C reductase 2; Short=P5CR 2; EC=1.5.1.2; Accession=Q96C36; A8K798; Q7Z515; Q9Y5J4; [Homo sapiens (Human)]	7	10.1537	10.1537	10.1537	25.1496	27.1112	26.5563	10.1537	10.1537	10.1537	10.1537	10.1537	24.0509	10.1537	10.1537	10.1537	0.00103317	b	a	b	b	b	-	+	-	-	-				-0.378736	2.37667	2.5469						-0.378736				0.00130926	NA	0.42265	NA	0.00130926
PIGR_HUMAN	PIGR	>PIGR_HUMAN Polymeric immunoglobulin receptor; Short=PIgR; Short=Poly-Ig receptor; AltName: Full=Hepatocellular carcinoma-associated protein TB6; Contains: Secretory component; Flags: Precursor; Accession=P01833; Q68D81; Q8IZY7; [Homo sapiens (Human)]	13	10.1537	10.1537	10.1537	28.8266	28.0779	27.6457	10.1537	10.1537	10.1537	10.1537	10.1537	10.1537	25.8323	10.1537	10.1537	0.0010559	b	a	b	b	b	-	+	-	-	-				-0.37873	2.54829	2.37519							-0.37873			0.000365862	NA	NA	0.42265	0.000365862
ACDSB_HUMAN	ACADSB	>ACDSB_HUMAN Short/branched chain specific acyl-CoA dehydrogenase, mitochondrial; Short=SBCAD; EC=1.3.8.5; AltName: Full=2-methyl branched chain acyl-CoA dehydrogenase; Short=2-MEBCAD; AltName: Full=2-methylbutyryl-coenzyme A dehydrogenase; Short=2-methylb	16	26.6993	26.4976	26.4267	27.6925	29.0932	29.6027	26.3336	24.9477	26.5991	25.9926	25.5783	26.1989	26.5016	26.426	26.7377	0.0011292	b	a	b	b	b	-	+	-	-	-	-0.0460767	-0.212602	-0.271157	2.37363	-0.378722	2.54976	-0.378722	-0.378722	-0.378722	-0.378722	-0.378722	-0.378722	-0.378722	-0.378722	-0.378722	0.055896	0.374072	0.059631	0.916451	0.0213189
THIL_HUMAN	ACAT1	>THIL_HUMAN Acetyl-CoA acetyltransferase, mitochondrial; EC=2.3.1.9; AltName: Full=Acetoacetyl-CoA thiolase; AltName: Full=T2; Flags: Precursor; Accession=P24752; B2R6H1; G3XAB4; Q96FG8; [Homo sapiens (Human)]	34	31.5335	31.4886	31.3174	31.0256	32.3398	32.0879	30.2673	30.2693	30.2924	30.7765	30.2433	30.454	30.8225	30.8951	30.9259	0.00116473	ab	a	c	c	bc	-	+	-	-	-	0.832004	0.764159	0.50553	2.5593	-0.378673	2.36344	-0.378673	-0.378673	-0.378673	-0.378673	-0.378673	-0.378673	-0.378673	-0.378673	-0.378673	0.454755	0.00280346	0.0143703	0.00543144	0.0619213
CPT2_HUMAN	CPT2	>CPT2_HUMAN Carnitine O-palmitoyltransferase 2, mitochondrial; EC=2.3.1.21; AltName: Full=Carnitine palmitoyltransferase II; Short=CPT II; Flags: Precursor; Accession=P23786; B2R6S0; Q5SW68; Q9BQ26; [Homo sapiens (Human)]	38	27.7994	27.8404	27.3944	28.2024	30.0265	29.4833	26.8502	26.6089	25.5784	28.3628	28.124	28.0466	28.0346	27.4461	27.799	0.0012025	b	a	c	ab	b	-	+	-	-	-	-0.0378039	0.00053402	-0.416425	-0.378646	2.56407	2.35832	-0.378646	-0.378646	-0.378646	-0.378646	-0.378646	-0.378646	-0.378646	-0.378646	-0.378646	0.0936607	0.062231	0.0511282	0.732157	0.0150936
GRP75_HUMAN	HSPA9	>GRP75_HUMAN Stress-70 protein, mitochondrial; AltName: Full=75 kDa glucose-regulated protein; Short=GRP-75; AltName: Full=Heat shock 70 kDa protein 9; AltName: Full=Mortalin; Short=MOT; AltName: Full=Peptide-binding protein 74; Short=PBP74; Flags: Precurs	43	31.3324	31.3677	30.8999	31.8297	32.9094	32.3755	31.0362	31.0252	30.8215	31.7549	31.5758	31.6173	31.5442	31.5258	31.2774	0.00120628	bc	a	c	b	bc	-	+	-	-	-	-0.349877	-0.286059	-1.13084	-0.378642	2.56475	2.3576	-0.378642	-0.378642	-0.378642	-0.378642	-0.378642	-0.378642	-0.378642	-0.378642	-0.378642	0.0455609	0.250471	0.0825739	0.24114	0.0399304
CD166_HUMAN	ALCAM	>CD166_HUMAN CD166 antigen; AltName: Full=Activated leukocyte cell adhesion molecule; AltName: CD_antigen=CD166; Flags: Precursor; Accession=Q13740; B2RNS3; B4DTU0; O60892; Q1HGM8; Q1HGM9; Q6PEY4; Q6ZS95; [Homo sapiens (Human)]	10	10.1537	10.1537	10.1537	25.142	27.3636	27.8398	10.1537	10.1537	10.1537	10.1537	10.1537	10.1537	10.1537	10.1537	24.7513	0.0012503	b	a	b	b	b	-	+	-	-	-				-0.378606	2.35116	2.57072									-0.378606	0.00249022	NA	NA	0.42265	0.00249022
MCU_HUMAN	MCU	>MCU_HUMAN Calcium uniporter protein, mitochondrial {ECO:0000305}; AltName: Full=Coiled-coil domain-containing protein 109A; Flags: Precursor; Accession=Q8NE86; B2RDF3; B3KXV7; Q96FL3; [Homo sapiens (Human)]	17	26.8892	26.7772	26.8975	28.2533	29.0184	28.9455	27.2456	25.8553	27.2079	26.7979	26.4632	26.9904	27.6845	26.9771	27.3227	0.00126372	b	a	b	b	b	-	+	-	-	-	-0.459389	-0.588284	-0.44987	-0.378582	2.57453	2.34704	-0.378582	-0.378582	-0.378582	-0.378582	-0.378582	-0.378582	-0.378582	-0.378582	-0.378582	0.0145359	0.869872	0.572796	0.141899	0.0310425
ATPB_HUMAN	ATP5B	>ATPB_HUMAN ATP synthase subunit beta, mitochondrial; EC=3.6.3.14; Flags: Precursor; Accession=P06576; A8K4X0; Q14283; [Homo sapiens (Human)]	29	33.4469	33.5471	33.3866	33.8234	34.278	34.0517	33.1919	32.3503	32.9453	33.5118	33.4998	33.6433	33.6123	33.3715	33.3932	0.00132174	b	a	c	ab	b	-	+	-	-	-	-0.0520037	0.171766	-0.186721	-0.378577	2.57527	2.34623	-0.378577	-0.378577	-0.378577	-0.378577	-0.378577	-0.378577	-0.378577	-0.378577	-0.378577	0.0342207	0.122878	0.235912	0.990113	0.0223121
C1QBP_HUMAN	C1QBP	>C1QBP_HUMAN Complement component 1 Q subcomponent-binding protein, mitochondrial; AltName: Full=ASF/SF2-associated protein p32; AltName: Full=Glycoprotein gC1qBP; Short=C1qBP; AltName: Full=Hyaluronan-binding protein 1; AltName: Full=Mitochondrial matrix	7	28.046	28.22	27.8473	28.666	29.4126	29.3407	27.8857	27.0589	27.8786	28.3567	28.3916	28.3313	28.325	28.151	28.0209	0.00134559	bc	a	c	b	bc	-	+	-	-	-	-0.37256	-0.0725915	-0.715082	2.34094	-0.378545	2.58015	-0.378545	-0.378545	-0.378545	-0.378545	-0.378545	-0.378545	-0.378545	-0.378545	-0.378545	0.0280745	0.253812	0.0923293	0.412036	0.0140692
NSMA_HUMAN	SMPD2	>NSMA_HUMAN Sphingomyelin phosphodiesterase 2; EC=3.1.4.12; AltName: Full=Lyso-platelet-activating factor-phospholipase C; Short=Lyso-PAF-PLC; AltName: Full=Neutral sphingomyelinase; Short=N-SMase; Short=nSMase; Accession=O60906; Q5TED1; Q9BWR3; [Homo sapi	4	10.1537	10.1537	10.1537	25.5659	25.7153	26.2262	10.1537	10.1537	10.1537	10.1537	10.1537	10.1537	24.3093	10.1537	10.1537	0.00139321	b	a	b	b	b	-	+	-	-	-				-0.378539	2.581	2.34001							-0.378539			0.000162453	NA	NA	0.42265	0.000162453
MCCB_HUMAN	MCCC2	>MCCB_HUMAN Methylcrotonoyl-CoA carboxylase beta chain, mitochondrial; Short=MCCase subunit beta; EC=6.4.1.4; AltName: Full=3-methylcrotonyl-CoA carboxylase 2; AltName: Full=3-methylcrotonyl-CoA carboxylase non-biotin-containing subunit; AltName: Full=3-me	29	25.4555	25.9121	24.2665	27.2975	30.4117	30.035	23.8816	24.7932	24.543	24.4276	25.5719	26.3292	24.5472	24.9255	25.9927	0.00139331	b	a	b	b	b	-	+	-	-	-	-0.22125	0.00983318	-0.822985	-0.37844	2.59473	2.32499	-0.37844	-0.37844	-0.37844	-0.37844	-0.37844	-0.37844	-0.37844	-0.37844	-0.37844	0.035952	0.243034	0.769887	0.935636	0.0312085
SPAG6_HUMAN	SPAG6	>SPAG6_HUMAN Sperm-associated antigen 6; AltName: Full=Protein PF16 homolog; AltName: Full=Repro-SA-1; AltName: Full=Sperm flagellar protein; Accession=O75602; A8K1I8; B4DXZ4; Q5VUX5; Q5VUX6; Q5VUX7; Q6FI74; Q8NHQ6; [Homo sapiens (Human)]	8	10.1537	10.1537	10.1537	27.3173	25.8719	26.9447	10.1537	10.1537	10.1537	10.1537	10.1537	10.1537	10.1537	10.1537	25.2064	0.00150304	b	a	b	b	b	-	+	-	-	-				-0.378207	2.29476	2.62194									-0.378207	0.000684015	NA	NA	0.42265	0.000684015
ACON_HUMAN	ACO2	>ACON_HUMAN Aconitate hydratase, mitochondrial; Short=Aconitase; EC=4.2.1.3; AltName: Full=Citrate hydro-lyase; Flags: Precursor; Accession=Q99798; O75809; Q5JZ41; Q6FHX0; Q8TAQ6; [Homo sapiens (Human)]	42	30.6419	30.6197	30.252	31.0848	31.1586	31.1324	30.1333	29.7885	29.9483	30.8287	30.445	30.33	30.7054	30.2796	30.029	0.00152732	b	a	c	b	bc	-	+	-	-	-	0.343822	0.293013	-0.549228	2.71018	-0.377113	2.1923	-0.377113	-0.377113	-0.377113	-0.377113	-0.377113	-0.377113	-0.377113	-0.377113	-0.377113	0.0358426	0.029528	0.886366	0.523067	0.00539942
HMGCL_HUMAN	HMGCL	>HMGCL_HUMAN Hydroxymethylglutaryl-CoA lyase, mitochondrial; Short=HL; Short=HMG-CoA lyase; EC=4.1.3.4; AltName: Full=3-hydroxy-3-methylglutarate-CoA lyase; Flags: Precursor; Accession=P35914; B4DUP4; B7UCC6; D3Y5K7; Q6IBC0; Q96FP8; [Homo sapiens (Human)]	13	26.175	26.6389	26.8418	27.0532	29.4553	29.3517	24.1153	23.6613	25.0889	26.5201	26.1676	27.3499	26.5842	25.0218	26.4087	0.00156429	b	a	c	ab	bc	-	+	-	-	-	-0.158124	0.130756	0.257104	1.5737	1.84415	1.6466	-0.579525	-0.579525	-0.579525	-0.579525	-0.579525	-0.579525	-0.579525	1.31032	-0.579525	0.110965	0.0188273	0.771472	0.389303	0.0157568
MYOF_HUMAN	MYOF	>MYOF_HUMAN Myoferlin; AltName: Full=Fer-1-like protein 3; Accession=Q9HBU3; Q9NZM0; Q9ULL3; Q9Y4U4; [Homo sapiens (Human)]	75	28.776	28.5723	27.8471	30.3943	30.3132	30.2887	29.6038	29.6308	29.216	29.8276	28.7546	29.3565	29.7436	29.2135	29.0878	0.00158698	c	a	ab	b	b	-	+	-	-	-	-0.842952	-1.12974	-2.1503	1.45646	1.82013	1.75512	-0.579223	-0.579223	-0.579223	-0.579223	-0.579223	-0.579223	-0.579223	-0.579223	-0.579223	0.0195208	0.0432571	0.0953414	0.0578043	0.0194448
ECH1_HUMAN	ECH1	>ECH1_HUMAN Delta(3,5)-Delta(2,4)-dienoyl-CoA isomerase, mitochondrial; EC=5.3.3.-; Flags: Precursor; Accession=Q13011; A8K745; Q8WVX0; Q96EZ9; [Homo sapiens (Human)]	20	29.8656	30.1188	30.1266	30.5465	31.5784	31.4437	29.7911	29.6926	30.0279	30.5202	30.4678	30.836	30.112	30.2871	30.4069	0.0016547	bc	a	c	ab	bc	-	+	-	-	-	-0.948081	-0.488678	-0.474486	1.51631	1.79057	1.71298	-0.580234	-0.580234	-0.580234	-0.580234	-0.580234	1.36271	-0.580234	-0.580234	-0.580234	0.0622801	0.204374	0.0190872	0.128468	0.0429183
PREP_HUMAN	PITRM1	>PREP_HUMAN Presequence protease, mitochondrial; Short=hPreP; EC=3.4.24.-; AltName: Full=Pitrilysin metalloproteinase 1; Short=Metalloprotease 1; Short=hMP1; Flags: Precursor; Accession=Q5JRW7; Q7L5Z7; Q9BSI6; Q9BVJ5; Q9UPP8; [Homo sapiens (Human)]	32	26.0345	25.7474	26.6278	27.1703	29.318	29.3452	24.471	24.8315	26.0657	26.396	26.3075	26.6258	26.1746	25.5973	26.0866	0.00169979	b	a	b	b	b	-	+	-	-	-	-0.310339	-0.523066	0.129312	1.7515	1.65798	1.60399	-0.580995	-0.580995	-0.580995	-0.580995	-0.580995	-0.580995	1.37748	-0.580995	-0.580995	0.0617825	0.159499	0.361152	0.595023	0.020638
SDHB_HUMAN	SDHB	>SDHB_HUMAN Succinate dehydrogenase [ubiquinone] iron-sulfur subunit, mitochondrial; EC=1.3.5.1; AltName: Full=Iron-sulfur subunit of complex II; Short=Ip; Flags: Precursor; Accession=P21912; B2R545; Q0QEY7; Q9NQ12; [Homo sapiens (Human)]	13	27.8727	27.5385	27.4031	28.238	28.2565	28.147	27.2171	26.2192	26.9088	27.7777	27.4448	27.3293	27.7703	27.5826	27.4975	0.00171032	ab	a	c	b	ab	-	+	-	-	-	0.616499	-0.0158646	-0.272084	1.44182	1.74147	1.8057	-0.579829	-0.579829	-0.579829	-0.579829	-0.579829	-0.579829	-0.579829	-0.579829	1.38912	0.042134	0.0903531	0.675045	0.9449	0.0383702
PNPT1_HUMAN	PNPT1	>PNPT1_HUMAN Polyribonucleotide nucleotidyltransferase 1, mitochondrial; EC=2.7.7.8; AltName: Full=3-5 RNA exonuclease OLD35; AltName: Full=PNPase old-35; AltName: Full=Polynucleotide phosphorylase 1; Short=PNPase 1; AltName: Full=Polynucleotide phosphor	14	26.1769	26.3681	25.9021	26.2346	26.9526	27.0714	25.4093	25.7101	25.2698	25.9043	25.622	25.8829	26.0392	25.7709	25.9297	0.00173744	ab	a	c	bc	bc	-	+	-	-	-	0.322496	0.706259	-0.229167	1.6157	1.637	1.70984	-0.581734	-0.581734	-0.581734	-0.581734	-0.581734	-0.581734	1.43654	-0.581734	-0.581734	0.132576	0.0216764	0.11074	0.222631	0.0225833
RUS1_HUMAN	C16orf58	>RUS1_HUMAN RUS1 family protein C16orf58; Accession=Q96GQ5; Q53GL8; Q8NAJ4; Q9BVY3; Q9H887; [Homo sapiens (Human)]	9	10.1537	10.1537	10.1537	25.5166	27.0022	26.501	10.1537	10.1537	10.1537	10.1537	10.1537	10.1537	25.1544	10.1537	10.1537	0.00173841	b	a	b	b	b	-	+	-	-	-				1.73151	1.53672	1.6813							-0.581507			0.000725987	NA	NA	0.42265	0.000725987
ETFA_HUMAN	ETFA	>ETFA_HUMAN Electron transfer flavoprotein subunit alpha, mitochondrial; Short=Alpha-ETF; Flags: Precursor; Accession=P13804; B4DT43; Q53XN3; [Homo sapiens (Human)]	18	29.5881	29.7598	29.4746	29.9948	31.2464	31.1534	29.2526	29.084	29.3058	30.4366	30.045	30.3181	29.961	29.9235	29.7759	0.00176295	bc	a	c	ab	bc	-	+	-	-	-	-0.580273	-0.308383	-0.759926	1.52737	1.73132	1.66252	-0.581713	-0.581713	-0.581713	-0.581713	-0.581713	-0.581713	1.47765	-0.581713	-0.581713	0.0922218	0.0226503	0.0124397	0.0571933	0.0553942
SAXO2_HUMAN	SAXO2	>SAXO2_HUMAN Stabilizer of axonemal microtubules 2; Accession=Q658L1; B4E2M2; [Homo sapiens (Human)]	7	25.2362	10.1537	10.1537	26.9753	25.4863	26.547	10.1537	10.1537	10.1537	10.1537	10.1537	10.1537	10.1537	10.1537	10.1537	0.00181459	b	a	b	b	b	-	+	-	-	-	1.48669			1.7252	1.52099	1.66647										0.155728	0.42265	0.42265	0.42265	0.000747144
DLDH_HUMAN	DLD	>DLDH_HUMAN Dihydrolipoyl dehydrogenase, mitochondrial; EC=1.8.1.4; AltName: Full=Dihydrolipoamide dehydrogenase; AltName: Full=Glycine cleavage system L protein; Flags: Precursor; Accession=P09622; B2R5X0; B4DHG0; B4DT69; Q14131; Q14167; Q59EV8; Q8WTS4; [	24	30.3751	30.2507	30.0806	30.3948	31.0294	30.9714	29.9418	29.8401	29.8147	30.2396	29.8581	30.0885	30.3015	30.3002	30.2208	0.00183894	b	a	b	b	b	-	+	-	-	-	0.353793	0.00979094	-0.460581	1.33918	1.60442	1.971	-0.577759	-0.577759	-0.577759	-0.577759	-0.577759	-0.577759	-0.577759	-0.577759	1.44074	0.0927345	0.0330598	0.287291	0.701331	0.039858
CA2D2_HUMAN	CACNA2D2	>CA2D2_HUMAN Voltage-dependent calcium channel subunit alpha-2/delta-2; AltName: Full=Voltage-gated calcium channel subunit alpha-2/delta-2; Contains: Voltage-dependent calcium channel subunit alpha-2-2; Contains: Voltage-dependent calcium channel subunit	11	10.1537	10.1537	10.1537	23.8694	25.7672	28.39	10.1537	10.1537	10.1537	10.1537	10.1537	10.1537	10.1537	10.1537	24.596	0.0019487	b	a	b	b	b	-	+	-	-	-				1.69588	1.62391	1.57146									-0.582197	0.00676323	NA	NA	0.42265	0.00676323
TM9S1_HUMAN	TM9SF1	>TM9S1_HUMAN Transmembrane 9 superfamily member 1; AltName: Full=MP70 protein family member; Short=hMP70; Flags: Precursor; Accession=O15321; D3DS65; Q86SZ6; Q96FI8; [Homo sapiens (Human)]	4	10.1537	24.8458	10.1537	26.1288	25.6241	25.2563	10.1537	10.1537	10.1537	10.1537	10.1537	10.1537	10.1537	10.1537	10.1537	0.00200245	b	a	b	b	b	-	+	-	-	-		1.51292		1.37789	1.90017	1.6186										0.162073	0.42265	0.42265	0.42265	0.000265598
GALT3_HUMAN	GALNT3	>GALT3_HUMAN Polypeptide N-acetylgalactosaminyltransferase 3; EC=2.4.1.41; AltName: Full=Polypeptide GalNAc transferase 3; Short=GalNAc-T3; Short=pp-GaNTase 3; AltName: Full=Protein-UDP acetylgalactosaminyltransferase 3; AltName: Full=UDP-GalNAc:polypeptid	8;1	10.1537	10.1537	10.1537	24.1304	27.86	25.8493	10.1537	10.1537	10.1537	10.1537	10.1537	10.1537	24.8316	10.1537	10.1537	0.00206552	b	a	b	b	b	-	+	-	-	-				1.6358	1.61366	1.61068							-0.582485			0.00462479	NA	NA	0.42265	0.00462479
THTM_HUMAN	MPST	>THTM_HUMAN 3-mercaptopyruvate sulfurtransferase; Short=MST; EC=2.8.1.2; Accession=P25325; A8MZ34; B3KP52; J3KPV7; O75750; Q6FHN9; [Homo sapiens (Human)]	10	25.5043	25.9841	26.0188	26.3541	27.8303	26.8667	24.4103	25.1261	25.5627	25.548	25.3308	25.3797	25.1126	25.2222	25.3175	0.00206715	b	a	b	b	b	-	+	-	-	-	-0.242564	0.338603	0.380655	1.5302	1.61245	1.69231	-0.582275	-0.582275	1.57006	-0.582275	-0.582275	-0.582275	-0.582275	-0.582275	-0.582275	0.0977591	0.124002	0.114994	0.0520662	0.0247151
P5CS_HUMAN	ALDH18A1	>P5CS_HUMAN Delta-1-pyrroline-5-carboxylate synthase; Short=P5CS; AltName: Full=Aldehyde dehydrogenase family 18 member A1; Includes: Glutamate 5-kinase; Short=GK; EC=2.7.2.11; AltName: Full=Gamma-glutamyl kinase; Includes: Gamma-glutamyl phosphate reducta	27	24.7248	25.2916	25.9765	27.9366	30.25	29.4795	24.5113	24.7446	24.4451	26.5981	26.8547	24.2382	25.2031	26.4101	23.9095	0.00207779	b	a	b	b	b	-	+	-	-	-	-0.684134	-0.388914	-0.0321673	1.68693	1.49321	1.55628	-0.58205	-0.58205	-0.58205	1.66614	-0.58205	-0.58205	-0.58205	-0.58205	-0.58205	0.0144036	0.162768	0.581161	0.858726	0.0192012
TECR_HUMAN	TECR	>TECR_HUMAN Very-long-chain enoyl-CoA reductase {ECO:0000305}; EC=1.3.1.93 {ECO:0000269|PubMed:12482854}; AltName: Full=Synaptic glycoprotein SC2; AltName: Full=Trans-2,3-enoyl-CoA reductase; Short=TER; Accession=Q9NZ01; B2RD55; O75350; Q6IBB2; Q9BWK3; Q9Y	13	28.1113	28.5295	28.0043	28.8386	30.5671	30.3313	28.2098	27.865	27.9068	28.2665	28.3145	28.1959	27.7024	28.2392	28.0503	0.00214118	b	a	b	b	b	-	+	-	-	-	-0.429754	0.0637685	-0.555929	1.44414	1.5903	1.67899	-0.672882	-0.672882	-0.672882	-0.672882	-0.672882	-0.672882	0.945291	-0.672882	1.0701	0.0780905	0.325012	0.811997	0.387068	0.065955
EMC1_HUMAN	EMC1	>EMC1_HUMAN ER membrane protein complex subunit 1; Flags: Precursor; Accession=Q8N766; A8K6F3; Q14700; Q5TG62; Q63HL0; Q63HL3; Q8NBH8; [Homo sapiens (Human)]	21	25.6818	26.592	25.5377	27.2005	28.3611	27.4164	26.1424	24.7859	25.2574	27.4312	27.1945	26.7134	26.6755	26.61	26.409	0.00224728	bc	a	c	ab	abc	-	+	-	-	-	-0.90408	0.0616055	-1.05693	1.22411	1.89359	1.65639	-0.664082	-0.664082	-0.664082	-0.664082	-0.664082	-0.664082	-0.664082	0.833721	-0.664082	0.0241248	0.355322	0.0490703	0.192345	0.0135967
3HIDH_HUMAN	HIBADH	>3HIDH_HUMAN 3-hydroxyisobutyrate dehydrogenase, mitochondrial; Short=HIBADH; EC=1.1.1.31; Flags: Precursor; Accession=P31937; Q546Z2; Q9UDN3; [Homo sapiens (Human)]	17	27.935	28.0009	27.9513	28.6208	28.3824	28.5712	27.892	27.3587	28.0313	27.1488	27.0103	27.7203	27.4771	27.5851	27.9208	0.00228363	ab	a	bc	c	bc	-	+	-	-	-	0.19973	0.338874	0.234094	1.19181	1.69509	1.5843	-0.676196	-0.676196	-0.676196	-0.676196	1.14939	-0.676196	-0.676196	1.14137	-0.676196	0.0117145	0.428963	0.0900338	0.149973	0.0520813
MIC26_HUMAN	APOO	>MIC26_HUMAN MICOS complex subunit MIC26 {ECO:0000303|PubMed:25764979}; AltName: Full=Apolipoprotein O; AltName: Full=MICOS complex subunit MIC23 {ECO:0000303|PubMed:25781180}; AltName: Full=Protein FAM121B; Flags: Precursor; Accession=Q9BUR5; B2R4K9; Q9H3	6	10.1537	10.1537	10.1537	26.2326	26.0721	26.0505	10.1537	10.1537	10.1537	25.5903	10.1537	10.1537	10.1537	10.1537	10.1537	0.00231345	b	a	b	b	b	-	+	-	-	-				1.31413	1.5367	1.58801				1.19281						1.29446e-05	NA	0.42265	NA	1.29446e-05
K1C18_HUMAN	KRT18	>K1C18_HUMAN Keratin, type I cytoskeletal 18; AltName: Full=Cell proliferation-inducing gene 46 protein; AltName: Full=Cytokeratin-18; Short=CK-18; AltName: Full=Keratin-18; Short=K18; Accession=P05783; Q53G38; Q5U0N8; Q9BW26; [Homo sapiens (Human)]	35;2;2;2;2	21.9881	20.8896	22.2032	32.0908	32.5217	34.0675	21.4638	10.1537	21.5858	22.4342	20.5816	22.7551	24.9632	23.2411	28.8741	0.00236446	bc	a	c	bc	ab	-	+	-	-	-	-0.334139	-0.517701	-0.298196	1.17953	1.70923	1.52718	-0.676635		-0.676635	-0.676635	-0.676635	-0.676635	-0.676635	-0.676635	1.26005	0.000233424	0.405999	0.78845	0.131537	0.0540003
QCR2_HUMAN	UQCRC2	>QCR2_HUMAN Cytochrome b-c1 complex subunit 2, mitochondrial; AltName: Full=Complex III subunit 2; AltName: Full=Core protein II; AltName: Full=Ubiquinol-cytochrome-c reductase complex core protein 2; Flags: Precursor; Accession=P22695; B3KSN4; Q9BQ05; [Ho	26	30.3816	30.6339	30.4629	30.8358	31.7796	31.4632	30.2804	30.227	30.4301	30.9023	30.806	30.8039	30.7753	30.7364	30.6413	0.00240842	b	a	b	ab	b	-	+	-	-	-	-0.866974	-0.263465	-0.672467	1.46996	1.40918	1.47617	-0.681627	-0.681627	-0.681627	-0.681627	-0.681627	1.22727	1.23369	-0.681627	-0.681627	0.0801609	0.136398	0.028654	0.0743019	0.0575807
ODO2_HUMAN	DLST	>ODO2_HUMAN Dihydrolipoyllysine-residue succinyltransferase component of 2-oxoglutarate dehydrogenase complex, mitochondrial; EC=2.3.1.61; AltName: Full=2-oxoglutarate dehydrogenase complex component E2; Short=OGDC-E2; AltName: Full=Dihydrolipoamide succin	15	29.9565	29.895	29.5215	29.656	30.5791	30.3159	29.0894	29.0912	29.2726	29.1178	28.573	29.1603	29.4938	29.3158	29.5239	0.00248833	ab	a	bc	c	bc	-	+	-	-	-	0.872598	0.754103	0.0334407	1.52852	1.3454	1.42309	-0.681822	-0.681822	-0.681822	-0.681822	-0.681822	-0.681822	1.23539	-0.681822	-0.681822	0.292056	0.0272038	0.0265742	0.109053	0.0578992
FBRL_HUMAN	FBL	>FBRL_HUMAN rRNA 2-O-methyltransferase fibrillarin; EC=2.1.1.-; AltName: Full=34 kDa nucleolar scleroderma antigen; AltName: Full=Histone-glutamine methyltransferase; Accession=P22087; B5BUE8; O75259; Q6IAT5; Q9UPI6; [Homo sapiens (Human)]	18	28.713	29.0392	28.9931	28.8559	29.181	29.2573	28.9249	28.7715	28.6881	28.7189	28.5874	28.8062	28.5066	28.3954	28.253	0.00254622	ab	a	ab	bc	c	-	+	-	-	-	-0.238774	0.933826	0.768353	1.38259	1.45387	1.44725	1.21353	-0.682164	-0.682164	-0.682164	-0.682164	-0.682164	1.32441	-0.682164	-0.682164	0.318105	0.391391	0.167559	0.0164611	0.116736
UCRI_HUMAN;UCRIL_HUMAN	UQCRFS1	>UCRI_HUMAN Cytochrome b-c1 complex subunit Rieske, mitochondrial; EC=1.10.2.2; AltName: Full=Complex III subunit 5; AltName: Full=Cytochrome b-c1 complex subunit 5; AltName: Full=Rieske iron-sulfur protein; Short=RISP; AltName: Full=Ubiquinol-cytochrome c	15;10	28.6323	28.6388	28.601	28.8508	29.5361	29.506	28.3517	27.7888	28.0628	29.1273	28.6066	28.7135	28.9978	28.7251	28.6958	0.00255254	bc	a	c	ab	ab	-	+	-	-	-	-0.193756	-0.179694	-0.261155	1.33665	1.41219	1.47081	-0.682544	-0.682544	1.27063	-0.682544	-0.682544	-0.682544	-0.682544	-0.682544	-0.682544	0.0943878	0.0750428	0.350428	0.197132	0.013804
DSG2_HUMAN	DSG2	>DSG2_HUMAN Desmoglein-2; AltName: Full=Cadherin family member 5; AltName: Full=HDGC; Flags: Precursor; Accession=Q14126; Q4KKU6; [Homo sapiens (Human)]	6	10.1537	10.1537	10.1537	24.3945	24.949	25.4874	10.1537	10.1537	24.6633	10.1537	10.1537	10.1537	10.1537	10.1537	10.1537	0.00261061	b	a	b	b	b	-	+	-	-	-				1.40711	1.39167	1.41295			-0.682853							0.000454711	0.42265	NA	NA	0.175323
COX2_HUMAN	MT-CO2	>COX2_HUMAN Cytochrome c oxidase subunit 2; AltName: Full=Cytochrome c oxidase polypeptide II; Accession=P00403; Q37526; [Homo sapiens (Human)]	7	29.3832	29.7079	29.299	29.6671	30.7996	30.5647	29.1793	28.8461	28.8397	29.9171	30.097	30.0004	29.7655	29.4231	29.6409	0.00261259	bc	a	c	ab	abc	-	+	-	-	-	-0.525335	0.0584382	-0.676823	1.39031	1.40593	1.39331	-0.682952	-0.682952	-0.682952	-0.682952	-0.682952	-0.682952	-0.682952	1.31146	-0.682952	0.112548	0.0392781	0.0343666	0.413626	0.045514
S27A1_HUMAN	SLC27A1	>S27A1_HUMAN Long-chain fatty acid transport protein 1; Short=FATP-1; Short=Fatty acid transport protein 1; EC=6.2.1.-; AltName: Full=Solute carrier family 27 member 1; Accession=Q6PCB7; A6NIH2; B7Z662; [Homo sapiens (Human)]	7	25.5544	25.2947	25.3341	25.3334	25.5392	26.2817	24.572	24.3198	24.336	25.1028	25.2087	25.6758	24.8136	25.2238	24.8548	0.00276788	ab	a	c	ab	bc	-	+	-	-	-	0.745793	0.251029	0.32598	1.41188	1.37707	1.35419	-0.683018	-0.683018	1.36829	-0.683018	1.31874	-0.683018	-0.683018	-0.683018	-0.683018	0.378936	0.00101243	0.759654	0.0597306	0.0369064
MCCA_HUMAN	MCCC1	>MCCA_HUMAN Methylcrotonoyl-CoA carboxylase subunit alpha, mitochondrial; Short=MCCase subunit alpha; EC=6.4.1.4; AltName: Full=3-methylcrotonyl-CoA carboxylase 1; AltName: Full=3-methylcrotonyl-CoA carboxylase biotin-containing subunit; AltName: Full=3-me	26	24.5096	25.2537	24.4755	26.3544	30.0841	29.4305	23.7485	23.9492	24.8353	25.1131	25.7503	25.9796	24.9647	25.7126	24.0636	0.0028019	b	a	b	b	b	-	+	-	-	-	-0.597984	-0.195446	-0.616427	1.42266	1.27282	1.39005	-0.682678	-0.682678	1.42536	-0.682678	-0.682678	-0.682678	-0.682678	-0.682678	-0.682678	0.0715751	0.251429	0.0750076	0.776607	0.0513989
FAS_HUMAN	FASN	>FAS_HUMAN Fatty acid synthase; EC=2.3.1.85; Includes: [Acyl-carrier-protein] S-acetyltransferase; EC=2.3.1.38; Includes: [Acyl-carrier-protein] S-malonyltransferase; EC=2.3.1.39; Includes: 3-oxoacyl-[acyl-carrier-protein] synthase; EC=2.3.1.41; Includes:	44	24.6834	25.1182	24.8892	26.4685	29.3079	28.2006	23.8007	24.5418	24.3596	26.8025	27.9567	26.5632	23.9723	26.0922	26.1042	0.0028251	c	a	c	ab	bc	-	+	-	-	-	-0.750689	-0.487653	-0.626199	1.1681	1.26628	1.3434	-0.787324	-0.787324	-0.787324	1.09488	1.12135	1.09191	-0.787324	-0.787324	-0.787324	0.061373	0.0770433	0.0279881	0.560659	0.0374486
COX5B_HUMAN	COX5B	>COX5B_HUMAN Cytochrome c oxidase subunit 5B, mitochondrial; AltName: Full=Cytochrome c oxidase polypeptide Vb; Flags: Precursor; Accession=P10606; Q53YB7; Q96J18; Q99610; [Homo sapiens (Human)]	9	29.1923	29.4864	29.0477	29.4875	30.8118	30.8698	28.9663	28.2775	28.4294	29.7747	29.5961	29.7464	29.6944	29.6681	29.5881	0.00302832	bc	a	c	ab	ab	-	+	-	-	-	-0.446799	-0.0320227	-0.650625	0.943848	1.75812	1.75401	-0.753588	0.783546	0.886629	-0.753588	-0.753588	-0.753588	-0.753588	-0.753588	0.656143	0.116857	0.0608662	0.0528565	0.0794322	0.0384707
ACADV_HUMAN	ACADVL	>ACADV_HUMAN Very long-chain specific acyl-CoA dehydrogenase, mitochondrial; Short=VLCAD; EC=1.3.8.9; Flags: Precursor; Accession=P49748; B4DEB6; F5H2A9; O76056; Q8WUL0; [Homo sapiens (Human)]	45	30.6268	30.8645	30.6233	31.0321	31.9137	31.8907	30.6099	30.4256	30.5675	31.4559	31.0003	31.4039	31.2059	31.1652	31.1081	0.00315833	bc	a	c	ab	ab	-	+	-	-	-	-0.935377	-0.421607	-0.94293	1.26964	1.65771	1.39221	-0.772811	-0.772811	-0.772811	0.889226	-0.772811	-0.772811	0.946581	-0.772811	0.799927	0.0796486	0.16321	0.0361084	0.0199213	0.0606713
CX6B1_HUMAN	COX6B1	>CX6B1_HUMAN Cytochrome c oxidase subunit 6B1; AltName: Full=Cytochrome c oxidase subunit VIb isoform 1; Short=COX VIb-1; Accession=P14854; B2R5C9; Q6IBL4; [Homo sapiens (Human)]	8	28.5412	28.5066	28.1848	28.5268	29.6109	29.8315	27.5698	27.6897	27.7596	29.0015	28.4496	28.8731	28.4793	28.7266	28.3704	0.0032754	bc	a	c	ab	abc	-	+	-	-	-	-0.000363692	-0.0549677	-0.56313	0.84204	1.58814	1.52789	-0.772698	-0.772698	-0.772698	-0.772698	-0.772698	0.792089	-0.772698	-0.772698	-0.772698	0.143791	0.0109424	0.155114	0.500652	0.0524144
ODO1_HUMAN	OGDH	>ODO1_HUMAN 2-oxoglutarate dehydrogenase, mitochondrial; EC=1.2.4.2; AltName: Full=2-oxoglutarate dehydrogenase complex component E1; Short=OGDC-E1; AltName: Full=Alpha-ketoglutarate dehydrogenase; Flags: Precursor; Accession=Q02218; B4E2U9; D3DVL0; E9PBM1	64	30.1406	30.3362	30.0508	30.2498	31.3695	31.1852	29.8457	29.7372	29.8979	29.7639	29.6693	29.8399	30.0446	29.9947	30.1491	0.0033161	b	a	b	b	b	-	+	-	-	-	-0.0221294	0.371745	-0.203097	1.45439	1.12295	1.31274	-0.784826	1.05621	1.04956	1.06759	-0.784826	-0.784826	-0.784826	-0.784826	-0.784826	0.153627	0.0337066	0.0201514	0.320906	0.0829026
AT1A1_HUMAN	ATP1A1	>AT1A1_HUMAN Sodium/potassium-transporting ATPase subunit alpha-1; Short=Na(+)/K(+) ATPase alpha-1 subunit; EC=3.6.3.9; AltName: Full=Sodium pump subunit alpha-1; Flags: Precursor; Accession=Q9UJ20; Q9UJ21; [Homo sapiens (Human)]	49;18	30.5115	31.0488	30.1576	30.6564	32.1411	31.7922	29.8177	29.7954	29.6501	29.9871	29.9903	29.3537	30.1207	30.3819	30.0084	0.00332995	ab	a	b	b	b	-	+	-	-	-	0.194113	0.886164	-0.261791	1.13873	1.38047	1.35698	-0.785593	-0.785593	-0.785593	-0.785593	-0.785593	1.07708	-0.785593	1.07717	1.03991	0.155734	0.0818546	0.0786988	0.257786	0.0563941
SLIRP_HUMAN	SLIRP	>SLIRP_HUMAN SRA stem-loop-interacting RNA-binding protein, mitochondrial; Flags: Precursor; Accession=Q9GZT3; J3KMY7; [Homo sapiens (Human)]	7	27.4003	27.0283	26.497	27.6992	28.5504	28.6758	27.1702	26.6842	26.4139	27.4113	26.8028	27.1339	26.9793	26.7284	26.5855	0.00341704	b	a	b	b	b	-	+	-	-	-	0.316178	-0.227719	-1.00429	1.18388	1.32386	1.33593	-0.78662	-0.78662	1.05652	-0.78662	-0.78662	-0.78662	-0.78662	-0.78662	-0.78662	0.0309016	0.558596	0.681833	0.519415	0.0179361
GCDH_HUMAN	GCDH	>GCDH_HUMAN Glutaryl-CoA dehydrogenase, mitochondrial; Short=GCD; EC=1.3.8.6; Flags: Precursor; Accession=Q92947; A8K2Z2; O14719; [Homo sapiens (Human)]	12	26.0545	26.1137	26.3234	26.9577	28.1204	27.9047	26.6455	26.4747	26.7211	26.4893	26.6869	27.175	26.6949	26.8154	26.6723	0.0035184	b	a	b	b	b	-	+	-	-	-	-1.27557	-1.17286	-0.809175	1.20268	1.26985	1.28867	-0.787655	-0.787655	1.05305	-0.787655	-0.787655	-0.787655	-0.787655	-0.787655	-0.787655	0.0463709	0.0150807	0.0776418	0.00824808	0.0937583
ES1_HUMAN	C21orf33	>ES1_HUMAN ES1 protein homolog, mitochondrial; AltName: Full=Protein GT335; AltName: Full=Protein KNP-I; Flags: Precursor; Accession=P78474; Q92505; Q92507; [Homo sapiens (Human)]	13	28.9542	29.1682	28.9962	29.262	30.3799	30.0243	28.6641	28.7039	28.9544	28.8522	28.5799	28.8433	29.0169	29.1573	29.1123	0.00352692	b	a	b	b	b	-	+	-	-	-	-0.322069	0.116656	-0.235875	1.26981	1.1532	1.31036	-0.787739	-0.787739	-0.787739	1.14115	-0.787739	1.09653	1.11861	-0.787739	-0.787739	0.118386	0.0833244	0.0696761	0.516838	0.0683683
ODPB_HUMAN	PDHB	>ODPB_HUMAN Pyruvate dehydrogenase E1 component subunit beta, mitochondrial; Short=PDHE1-B; EC=1.2.4.1; Flags: Precursor; Accession=P11177; B2R7L0; B4DDD7; Q6FH45; Q9BQ27; Q9UFK3; [Homo sapiens (Human)]	16	28.57	28.8302	28.463	29.049	29.8666	29.8765	28.5904	28.7489	28.8052	28.5042	28.7569	28.9016	28.6242	28.7093	28.7225	0.00377668	b	a	b	b	b	-	+	-	-	-	-0.68504	-0.0865754	-0.931035	1.12706	1.30707	1.19371	-0.78811	-0.78811	-0.78811	-0.78811	1.14014	1.20458	-0.78811	1.12042	-0.78811	0.055355	0.508934	0.564983	0.620703	0.0774752
DHRS4_HUMAN	DHRS4	>DHRS4_HUMAN Dehydrogenase/reductase SDR family member 4; EC=1.1.1.184; AltName: Full=NADPH-dependent carbonyl reductase/NADP-retinol dehydrogenase; Short=CR; Short=PHCR; AltName: Full=NADPH-dependent retinol dehydrogenase/reductase; Short=NRDR; Short=humN	11;5;4	27.0979	26.3397	26.434	28.244	29.0418	28.9637	27.5706	26.4606	26.4483	28.0285	26.8662	28.0115	27.6737	27.0076	27.1612	0.00391586	b	a	b	ab	b	-	+	-	-	-	-0.364612	-1.21418	-1.10849	1.21714	1.1956	1.21855	-0.788335	-0.788335	-0.788335	1.22693	-0.788335	1.07357	1.16322	-0.788335	-0.788335	0.00369607	0.674309	0.102399	0.105091	0.0168752
QCR1_HUMAN	UQCRC1	>QCR1_HUMAN Cytochrome b-c1 complex subunit 1, mitochondrial; AltName: Full=Complex III subunit 1; AltName: Full=Core protein I; AltName: Full=Ubiquinol-cytochrome-c reductase complex core protein 1; Flags: Precursor; Accession=P31930; B2R7R8; Q96DD2; [Hom	28	30.517	30.6484	30.4566	30.7569	31.7552	31.597	30.2999	30.3408	30.3058	30.6373	30.7236	30.7108	30.6359	30.6046	30.5745	0.00393018	b	a	b	b	b	-	+	-	-	-	-0.443676	-0.132284	-0.586772	1.25776	1.19857	1.10997	1.26701	-0.788032	1.08655	-0.788032	-0.788032	-0.788032	1.17243	-0.788032	-0.788032	0.11142	0.0516885	0.100981	0.375553	0.0763127
CC151_HUMAN	CCDC151	>CC151_HUMAN Coiled-coil domain-containing protein 151; Accession=A5D8V7; B4DXT0; Q96CG5; [Homo sapiens (Human)]	7	10.1537	10.1537	10.1537	25.5307	24.2178	24.6453	10.1537	10.1537	10.1537	25.3898	10.1537	10.1537	10.1537	10.1537	10.1537	0.00398173	b	a	b	b	b	-	+	-	-	-				1.24037	1.17708	1.07829				-0.787787						0.000696207	NA	0.42265	NA	0.000696207
SCOT1_HUMAN	OXCT1	>SCOT1_HUMAN Succinyl-CoA:3-ketoacid coenzyme A transferase 1, mitochondrial; EC=2.8.3.5; AltName: Full=3-oxoacid CoA-transferase 1; AltName: Full=Somatic-type succinyl-CoA:3-oxoacid CoA-transferase; Short=SCOT-s; Flags: Precursor; Accession=P55809; B2R5V2	19;1	26.4937	26.6388	26.3843	27.3693	28.0963	28.2737	26.6918	26.3128	27.1998	26.8845	27.2143	26.9424	26.7547	26.7631	27.2521	0.00408016	b	a	b	b	b	-	+	-	-	-	-0.917706	-0.663888	-1.10927	0.959253	1.28698	1.30054	-0.89707	-0.89707	-0.89707	0.917171	0.894499	-0.89707	-0.89707	-0.89707	-0.89707	0.0296889	0.470282	0.018634	0.110425	0.0357759
LPPRC_HUMAN	LRPPRC	>LPPRC_HUMAN Leucine-rich PPR motif-containing protein, mitochondrial; AltName: Full=130 kDa leucine-rich protein; Short=LRP 130; AltName: Full=GP130; Flags: Precursor; Accession=P42704; A0PJE3; A8K1V1; Q53PC0; Q53QN7; Q6ZUD8; Q7Z7A6; Q96D84; [Homo sapiens	89	29.9102	29.8411	29.6661	30.5036	31.2895	31.048	29.982	29.3472	29.4615	30.5384	29.8701	30.2184	30.3944	29.7136	29.8909	0.00432886	b	a	b	ab	b	-	+	-	-	-	-0.363771	-0.48862	-0.804579	0.9683	1.32133	1.24974	-0.896707	-0.896707	-0.896707	-0.896707	0.849365	0.842855	-0.896707	-0.896707	-0.896707	0.0299823	0.401746	0.161288	0.448306	0.0120409
MPPB_HUMAN	PMPCB	>MPPB_HUMAN Mitochondrial-processing peptidase subunit beta; EC=3.4.24.64; AltName: Full=Beta-MPP; AltName: Full=P-52; Flags: Precursor; Accession=O75439; O60416; Q96FV4; [Homo sapiens (Human)]	16	26.493	25.9479	25.628	26.6214	28.0774	28.1842	25.1143	25.1355	25.4842	26.6374	25.7792	26.3813	26.7378	26.6918	25.8251	0.00432936	b	a	b	b	ab	-	+	-	-	-	0.192837	-0.400589	-0.748926	1.06048	1.01964	1.06411	-0.90329	-0.90329	-0.90329	1.03004	-0.90329	0.941137	-0.90329	-0.90329	-0.90329	0.0667604	0.0726255	0.535008	0.369234	0.0359332
ACSS3_HUMAN	ACSS3	>ACSS3_HUMAN Acyl-CoA synthetase short-chain family member 3, mitochondrial; EC=6.2.1.1; AltName: Full=Acyl-CoA synthetase short-chain family member 3; Flags: Precursor; Accession=Q9H6R3; Q8NC66; [Homo sapiens (Human)]	21;1	10.1537	10.1537	10.1537	23.7382	30.2548	30.2219	10.1537	22.4553	23.2803	10.1537	10.1537	10.1537	10.1537	10.1537	21.4357	0.00434842	b	a	ab	b	b	-	+	-	-	-				1.0037	1.33326	1.4706		0.6895	0.635418						0.688599	0.0143097	0.183933	NA	0.42265	0.142632
THIK_HUMAN	ACAA1	>THIK_HUMAN 3-ketoacyl-CoA thiolase, peroxisomal; EC=2.3.1.16; AltName: Full=Acetyl-CoA acyltransferase; AltName: Full=Beta-ketothiolase; AltName: Full=Peroxisomal 3-oxoacyl-CoA thiolase; Flags: Precursor; Accession=P09110; G5E935; Q96CA6; [Homo sapiens (H	20	27.1037	26.0582	27.1176	27.7833	30.6343	30.1196	26.8569	24.2869	25.6791	28.9568	28.0447	28.5117	28.0452	27.9569	27.5466	0.00467742	bc	a	c	ab	abc	-	+	-	-	-	-0.334817	-0.979423	-0.32628	0.823141	1.08442	1.43113	-1.01654	-1.01654	-1.01654	-1.01654	-1.01654	0.674922	0.724422	0.796445	0.796136	0.0727318	0.259763	0.0190254	0.0726982	0.0285148
NLTP_HUMAN	SCP2	>NLTP_HUMAN Non-specific lipid-transfer protein; Short=NSL-TP; EC=2.3.1.176; AltName: Full=Propanoyl-CoA C-acyltransferase; AltName: Full=SCP-chi; AltName: Full=SCPX; AltName: Full=Sterol carrier protein 2; Short=SCP-2; AltName: Full=Sterol carrier protein	25	29.0687	28.9157	28.7724	29.8919	31.5688	31.4026	29.6299	29.1103	28.5456	29.9714	29.5827	29.9354	29.8812	29.533	29.3095	0.00475998	b	a	b	ab	b	-	+	-	-	-	-0.705288	-0.883325	-1.05008	0.828671	1.2169	1.17979	0.540878	0.650167	0.729592	-1.16105	-1.16105	-1.16105	-1.16105	-1.16105	0.604641	0.058956	0.635127	0.00548542	0.0395727	0.0521915
ATP5J_HUMAN	ATP5J	>ATP5J_HUMAN ATP synthase-coupling factor 6, mitochondrial; Short=ATPase subunit F6; Flags: Precursor; Accession=P18859; J3KQ83; [Homo sapiens (Human)]	8	28.6537	28.8188	28.5113	28.8317	29.5608	29.4135	28.2685	28.5892	28.3169	28.832	28.7087	28.7836	28.745	28.7006	28.7502	0.00499066	b	a	b	b	b	-	+	-	-	-	-0.328166	0.155707	-0.745638	0.803756	1.32881	1.23733	0.392529	0.501807	0.775578	-1.14325	0.725464	-1.14325	-1.14325	0.343763	0.750476	0.0971622	0.11466	0.331849	0.511084	0.0418668
CY1_HUMAN	CYC1	>CY1_HUMAN Cytochrome c1, heme protein, mitochondrial; AltName: Full=Complex III subunit 4; AltName: Full=Complex III subunit IV; AltName: Full=Cytochrome b-c1 complex subunit 4; AltName: Full=Ubiquinol-cytochrome-c reductase complex cytochrome c1 subunit;	11	28.3731	28.5906	28.568	28.8429	29.7274	29.6446	28.2934	28.5348	28.5893	28.7887	28.698	28.81	28.8761	28.9443	28.7889	0.00499206	b	a	b	b	ab	-	+	-	-	-	-1.07327	-0.532373	-0.588556	1.17248	1.311	1.3011	0.460209	-1.25484	-0.0800485	0.139889	-1.25484	-1.25484	0.588589	0.460025	0.706043	0.0791533	0.756699	0.0470431	0.0167679	0.0689288
IDH3B_HUMAN	IDH3B	>IDH3B_HUMAN Isocitrate dehydrogenase [NAD] subunit beta, mitochondrial; EC=1.1.1.41; AltName: Full=Isocitric dehydrogenase subunit beta; AltName: Full=NAD(+)-specific ICDH subunit beta; Flags: Precursor; Accession=Q9NUZ0; Q9UEX0; Q9UG99; [Homo sapiens (Hu	17	26.7856	27.5627	26.9262	27.6098	29.0589	28.4392	26.7317	27.1737	27.0193	27.3521	27.274	27.3634	26.8923	26.9466	26.7506	0.00515868	b	a	b	b	b	-	+	-	-	-	-0.827203	0.362846	-0.61188	0.457781	0.690264	0.664052	-1.92197	-1.92197	-1.92197	0.496325	0.568114	0.543776	0.402028	0.355887	0.440275	0.072879	0.696226	0.424021	0.442398	0.0690059
LONM_HUMAN	LONP1	>LONM_HUMAN Lon protease homolog, mitochondrial {ECO:0000255|HAMAP-Rule:MF_03120}; EC=3.4.21.- {ECO:0000255|HAMAP-Rule:MF_03120}; AltName: Full=LONHs; AltName: Full=Lon protease-like protein {ECO:0000255|HAMAP-Rule:MF_03120}; Short=LONP {ECO:0000255|HAMAP-	50	28.7425	28.925	28.666	29.1912	30.9231	30.3569	28.6673	28.0813	28.531	28.8827	28.7207	28.8126	28.9374	28.9027	28.6543	0.00521976	b	a	b	b	b	-	+	-	-	-	-0.358709	-0.104108	-0.465452	0.484576	0.79244	0.708083	0.473101	0.547469	0.492328	-1.9109	-1.9109	-1.9109	0.119832	0.435547	0.378828	0.110668	0.175385	0.778145	0.672819	0.063989
DPM1_HUMAN	DPM1	>DPM1_HUMAN Dolichol-phosphate mannosyltransferase subunit 1; EC=2.4.1.83; AltName: Full=Dolichol-phosphate mannose synthase subunit 1; Short=DPM synthase subunit 1; AltName: Full=Dolichyl-phosphate beta-D-mannosyltransferase subunit 1; AltName: Full=Manno	13	26.9039	26.9868	26.9473	27.3883	28.8998	28.2883	26.9558	26.748	26.4655	27.2467	27.1579	26.999	27.2567	27.0171	27.0903	0.00542721	b	a	b	b	b	-	+	-	-	-	-0.524552	-0.388452	-0.453301	0.817852	1.2013	1.23483	0.208964	0.264962	0.259465	-1.80963	0.196167	-1.80963	-1.80963	0.197931	0.202723	0.104492	0.255405	0.109843	0.120339	0.0671677
SUCA_HUMAN	SUCLG1	>SUCA_HUMAN Succinyl-CoA ligase [ADP/GDP-forming] subunit alpha, mitochondrial; EC=6.2.1.4; EC=6.2.1.5; AltName: Full=Succinyl-CoA synthetase subunit alpha; Short=SCS-alpha; Flags: Precursor; Accession=P53597; Q9BWB0; Q9UNP6; [Homo sapiens (Human)]	15	29.0974	29.1035	28.8588	29.4266	30.7469	30.5697	28.8246	29.1364	28.9019	29.1553	28.5094	28.8063	28.8864	28.9273	29.2998	0.00559925	b	a	b	b	b	-	+	-	-	-	-0.190274	-0.180595	-0.570776	1.35415	1.42616	1.68449	-0.421759	-2.31182	-0.40136	-0.259584	-0.569188	-0.205954	0.163033	-0.124741	0.816606	0.0921952	0.624121	0.412218	0.914074	0.0822595
RDHE2_HUMAN	SDR16C5	>RDHE2_HUMAN Epidermal retinol dehydrogenase 2; Short=EPHD-2; Short=RDH-E2; EC=1.1.1.105; AltName: Full=Retinal short-chain dehydrogenase reductase 2; Short=retSDR2; AltName: Full=Short-chain dehydrogenase/reductase family 16C member 5; Accession=Q8N3Y7; B	15	10.1537	10.1537	23.4437	24.9403	30.1831	28.3255	10.1537	10.1537	10.1537	10.1537	10.1537	10.1537	10.1537	21.8831	10.1537	0.00562865	b	a	b	b	b	-	+	-	-	-			1.033	0.8073	1.92977	1.61911								0.179686		0.08326	0.42265	0.42265	0.934139	0.00746559
NDUAA_HUMAN	NDUFA10	>NDUAA_HUMAN NADH dehydrogenase [ubiquinone] 1 alpha subcomplex subunit 10, mitochondrial; AltName: Full=Complex I-42kD; Short=CI-42kD; AltName: Full=NADH-ubiquinone oxidoreductase 42 kDa subunit; Flags: Precursor; Accession=O95299; Q8WXC9; [Homo sapiens (	14	27.6332	27.9219	27.4489	27.6825	28.7672	28.3479	27.1047	26.8516	27.1118	27.6527	27.7873	27.536	27.5064	27.7246	27.4815	0.00564643	ab	a	b	ab	b	-	+	-	-	-	-0.0083767	0.599193	-0.39635	1.6675	1.14514	1.63253	-0.280028	-0.332179	-0.0969425	-0.138756	-0.322704	-0.050247	0.0885595	-2.5807	0.053099	0.189902	0.0231117	0.955759	0.579677	0.0504881
SUCB1_HUMAN	SUCLA2	>SUCB1_HUMAN Succinyl-CoA ligase [ADP-forming] subunit beta, mitochondrial; EC=6.2.1.5; AltName: Full=ATP-specific succinyl-CoA synthetase subunit beta; AltName: Full=Renal carcinoma antigen NY-REN-39; AltName: Full=Succinyl-CoA synthetase beta-A chain; Sh	15	27.8367	28.1743	28.1135	28.4092	29.4761	29.4021	27.8688	28.0737	28.2262	27.6002	27.9436	28.1085	28.1005	28.2815	28.2168	0.00573027	b	a	b	b	b	-	+	-	-	-	-0.805043	-0.156038	-0.272843	1.29294	1.36785	1.56554	0.689344	0.549743	1.00984	-1.12416	-1.16108	-1.4625	-0.495431	-0.372772	-0.404256	0.0813776	0.924702	0.442068	0.268962	0.0837102
SC22B_HUMAN	SEC22B	>SC22B_HUMAN Vesicle-trafficking protein SEC22b; AltName: Full=ER-Golgi SNARE of 24 kDa; Short=ERS-24; Short=ERS24; AltName: Full=SEC22 vesicle-trafficking protein homolog B; AltName: Full=SEC22 vesicle-trafficking protein-like 1; Accession=O75396; A8K1G0;	14	28.19	28.51	28.3829	28.7222	29.6443	29.36	28.445	28.3961	28.5685	29.1105	28.5835	28.9474	28.3881	28.1765	28.3546	0.00596755	b	a	b	ab	b	-	+	-	-	-	-1.07237	-0.329498	-0.62453	1.1444	2.12423	1.86148	-0.95203	-1.01134	-1.09565	-0.0579171	0.195014	0.331252	-0.117437	-0.144636	-0.342824	0.0711718	0.378278	0.0582463	0.659519	0.100564
NDUAD_HUMAN	NDUFA13	>NDUAD_HUMAN NADH dehydrogenase [ubiquinone] 1 alpha subcomplex subunit 13; AltName: Full=Cell death regulatory protein GRIM-19; AltName: Full=Complex I-B16.6; Short=CI-B16.6; AltName: Full=Gene associated with retinoic and interferon-induced mortality 19	4	26.4137	26.8423	27.1161	27.3273	28.1364	27.8163	26.5753	26.8266	26.9659	27.2417	26.8773	26.627	26.6379	26.6988	26.6084	0.00603149	b	a	b	b	b	-	+	-	-	-	-1.17857	-0.287664	0.281255	0.893728	1.81788	1.45629	0.150794	0.438053	0.580349	-0.0585459	-0.116981	-0.319537	-0.147104	-0.122419	-0.0319141	0.0368101	0.99557	0.670218	0.559155	0.0361305
NPT2B_HUMAN	SLC34A2	>NPT2B_HUMAN Sodium-dependent phosphate transport protein 2B; Short=Sodium-phosphate transport protein 2B; AltName: Full=Na(+)-dependent phosphate cotransporter 2B; AltName: Full=NaPi3b; AltName: Full=Sodium/phosphate cotransporter 2B; Short=Na(+)/Pi cotra	13	10.1537	10.1537	10.1537	26.7528	29.9066	27.7489	10.1537	10.1537	10.1537	23.6611	10.1537	10.1537	24.1272	10.1537	22.9354	0.00632516	b	a	b	b	ab	-	+	-	-	-				0.892525	1.37639	1.6312				0.231473			0.551021		0.493666	0.00266844	NA	0.42265	0.184312	0.00266844
STML2_HUMAN	STOML2	>STML2_HUMAN Stomatin-like protein 2, mitochondrial; Short=SLP-2; AltName: Full=EPB72-like protein 2; AltName: Full=Paraprotein target 7; Short=Paratarg-7; Flags: Precursor; Accession=Q9UJZ1; B4E1K7; D3DRN3; O60376; Q53G29; Q96FY2; Q9P042; [Homo sapiens (H	18	28.3483	28.4297	28.2352	29.2866	29.5025	29.4469	28.4877	27.1285	28.2917	28.4438	28.0076	28.1925	28.659	28.2332	28.219	0.00633634	b	a	b	b	b	-	+	-	-	-	-0.187671	-0.0519491	-0.37622	1.18772	2.19343	2.12088	-0.579063	-0.619619	-0.669935	-0.481771	-0.98299	-0.414566	-0.497393	-0.575134	-0.342575	0.000261366	0.477369	0.444422	0.848322	0.0734569
AL3A2_HUMAN	ALDH3A2	>AL3A2_HUMAN Fatty aldehyde dehydrogenase; EC=1.2.1.3; AltName: Full=Aldehyde dehydrogenase 10; AltName: Full=Aldehyde dehydrogenase family 3 member A2; AltName: Full=Microsomal aldehyde dehydrogenase; Accession=P51648; Q6I9T3; Q93011; Q96J37; [Homo sapien	18;1	27.3433	27.5503	27.5134	28.0074	29.3635	29.0067	27.6179	27.2744	27.3059	27.9547	27.556	27.7967	28.0075	27.8923	27.4093	0.00636098	b	a	b	b	b	-	+	-	-	-	-0.821808	-0.479259	-0.540229	0.444647	1.31246	1.53027	-0.179028	0.325141	-0.312733	0.604154	0.565054	0.354147	0.146491	0.0366516	0.250842	0.0791542	0.618973	0.10494	0.237308	0.0666009
NU107_HUMAN	NUP107	>NU107_HUMAN Nuclear pore complex protein Nup107; AltName: Full=107 kDa nucleoporin; AltName: Full=Nucleoporin Nup107; Accession=P57740; B4DZ67; Q6PJE1; [Homo sapiens (Human)]	17	25.8589	25.9804	25.7579	25.7606	26.2879	26.187	25.6253	25.4165	25.9801	25.6485	25.3755	25.5634	25.3644	24.9296	25.2946	0.00636416	ab	a	abc	bc	c	-	+	-	-	-	0.524439	0.859737	0.24596	0.630007	1.90353	1.3529	0.616254	0.218539	0.379778	-1.43932	-1.50427	-1.76256	0.0387409	-0.209544	0.177071	0.319827	0.368096	0.0332477	0.0228066	0.154307
PEPL_HUMAN	PPL	>PEPL_HUMAN Periplakin; AltName: Full=190 kDa paraneoplastic pemphigus antigen; AltName: Full=195 kDa cornified envelope precursor protein; Accession=O60437; O60314; O60454; Q14C98; [Homo sapiens (Human)]	51	10.1537	10.1537	23.2051	26.3307	28.9913	30.1	22.7747	23.7941	23.3575	10.1537	10.1537	10.1537	10.1537	10.1537	23.7869	0.00656289	bc	a	ab	c	bc	-	+	-	-	-			0.616543	1.20773	1.99671	1.98879	-0.597993	-1.51044	-0.749909						-0.387721	0.0766297	0.179754	0.42265	0.976891	0.0365343
MPPA_HUMAN	PMPCA	>MPPA_HUMAN Mitochondrial-processing peptidase subunit alpha; EC=3.4.24.64; AltName: Full=Alpha-MPP; AltName: Full=P-55; Flags: Precursor; Accession=Q10713; B4DKL3; E7ET61; Q16639; Q5SXM9; Q8N513; [Homo sapiens (Human)]	14	26.5118	26.5468	26.2567	27.0059	28.0445	28.2003	26.1098	25.8873	24.3767	26.9294	26.6549	26.9136	26.7976	26.7276	26.1209	0.0065891	bc	a	c	ab	abc	-	+	-	-	-	-0.105256	-0.0659518	-0.391379	0.750746	1.47684	1.85256	0.0148288	-0.247271	0.140958	-1.0814	-1.87183	-1.5953	-0.29178	-0.209084	0.019242	0.0654679	0.21095	0.0366082	0.67217	0.0310353
SBP1_HUMAN	SELENBP1	>SBP1_HUMAN Selenium-binding protein 1; AltName: Full=56 kDa selenium-binding protein; Short=SBP56; Short=SP56; Accession=Q13228; A6NML9; A6PVW9; B2RDR3; B4DKP6; B4E1F3; Q49AQ8; Q96GX7; [Homo sapiens (Human)]	24	27.4877	27.1272	27.9776	28.9786	29.4419	29.7967	28.1099	28.1745	28.9836	28	26.8603	26.0182	27.9327	27.6953	28.7893	0.00670074	b	a	ab	b	ab	-	+	-	-	-	-0.6013	-0.960232	-0.113448	1.03607	2.33704	1.69378	-0.95529	-1.0943	-0.615207	0.154259	-0.0220609	0.408937	-0.398883	-0.0582984	-0.347111	0.00540529	0.0766238	0.434399	0.221171	0.0572275
PHB2_HUMAN	PHB2	>PHB2_HUMAN Prohibitin-2; AltName: Full=B-cell receptor-associated protein BAP37; AltName: Full=D-prohibitin; AltName: Full=Repressor of estrogen receptor activity; Accession=Q99623; B4DP75; Q2YDA4; Q7KYU3; Q92978; [Homo sapiens (Human)]	22	30.78	30.8264	30.7798	31.0083	32.0803	31.7874	30.7931	30.1494	30.2645	30.649	30.4081	30.6722	31.0057	30.7802	30.5734	0.00686517	b	a	b	b	b	-	+	-	-	-	-0.112233	-0.0211002	-0.112693	1.29634	1.83944	1.50535	-1.00842	-1.89672	-1.08606	-0.144841	0.164369	0.223489	0.117052	-0.0995694	-0.784057	0.121652	0.18508	0.117598	0.949556	0.0407658
SDHA_HUMAN	SDHA	>SDHA_HUMAN Succinate dehydrogenase [ubiquinone] flavoprotein subunit, mitochondrial; EC=1.3.5.1 {ECO:0000305|PubMed:24781757}; AltName: Full=Flavoprotein subunit of complex II; Short=Fp; Flags: Precursor; Accession=P31040; A8K5J6; B4DJ60; E9PBJ5; Q16395;	27	30.0846	29.9317	29.4108	30.2797	30.6565	30.3859	29.592	29.2967	29.068	30.0384	29.7731	29.6474	30.16	29.7594	29.6005	0.00686899	ab	a	b	ab	ab	-	+	-	-	-	0.553486	0.199413	-1.00707	0.99643	1.84492	1.79243	-0.816542	-1.7529	-1.45912	0.128383	-0.466939	0.0950728	0.209234	-0.153526	-0.444144	0.0701593	0.131884	0.966785	0.912421	0.00518609
MIC60_HUMAN	IMMT	>MIC60_HUMAN MICOS complex subunit MIC60; AltName: Full=Cell proliferation-inducing gene 4/52 protein; AltName: Full=Mitochondrial inner membrane protein; AltName: Full=Mitofilin; AltName: Full=p87/89; Flags: Precursor; Accession=Q7Z3X1; Q8TAJ5; Q9P0V2; [H	52	30.6419	30.5593	30.3458	30.7101	31.3298	31.1725	30.1357	30.3606	30.2658	30.6161	30.1275	30.3991	30.4895	30.3346	30.624	0.00698363	b	a	b	b	b	-	+	-	-	-	0.297238	0.0543528	-0.57338	1.36351	2.18189	1.09334	-1.41463	-1.52155	-0.875372	-0.39716	-0.723223	-0.0581143	-0.256804	-0.222785	0.20007	0.0780326	0.0811439	0.472063	0.799503	0.0364616
TIM44_HUMAN	TIMM44	>TIM44_HUMAN Mitochondrial import inner membrane translocase subunit TIM44; Flags: Precursor; Accession=O43615; A8K0R9; D6W664; Q8N193; [Homo sapiens (Human)]	19	27.4571	27.56	27.0359	27.4982	28.5261	28.1571	27.3069	26.6373	27.0924	26.9045	26.5308	27.0656	26.7984	26.629	27.1013	0.00709666	ab	a	b	b	b	-	+	-	-	-	0.424315	0.608464	-0.329584	0.579293	1.97068	1.84527	-0.389815	-0.54864	-0.769827	-1.14963	-1.42108	-1.19267	-0.247174	0.0648173	0.0568921	0.127171	0.256365	0.0833654	0.0756915	0.052001
HIBCH_HUMAN	HIBCH	>HIBCH_HUMAN 3-hydroxyisobutyryl-CoA hydrolase, mitochondrial; EC=3.1.2.4; AltName: Full=3-hydroxyisobutyryl-coenzyme A hydrolase; Short=HIB-CoA hydrolase; Short=HIBYL-CoA-H; Flags: Precursor; Accession=Q6NVY1; D3DPI4; Q53GA8; Q53GF2; Q53RF7; Q53TC6; Q9293	17	27.7919	28.7427	28.1132	28.1447	29.6816	29.126	27.2856	27.6979	27.3182	26.9862	27.528	27.2729	27.6636	28.1941	28.2204	0.00716121	ab	a	b	b	ab	-	+	-	-	-	-0.258594	1.01803	0.172797	0.569757	2.03132	1.50821	0.145457	-0.0884484	0.325405	-1.42892	-1.66265	-1.41136	-0.431831	-0.111345	0.063815	0.233352	0.0896222	0.0552997	0.603806	0.0646318
ITPR3_HUMAN	ITPR3	>ITPR3_HUMAN Inositol 1,4,5-trisphosphate receptor type 3; AltName: Full=IP3 receptor isoform 3; Short=IP3R 3; Short=InsP3R3; AltName: Full=Type 3 inositol 1,4,5-trisphosphate receptor; Short=Type 3 InsP3 receptor; Accession=Q14573; Q14649; Q5TAQ2; [Homo s	63;1	26.6674	27.339	26.3804	26.8812	30.7622	29.998	25.4591	25.3577	25.5722	26.4512	25.8112	25.5856	25.452	25.3555	26.6679	0.00725947	ab	a	b	b	b	-	+	-	-	-	0.0109631	0.418845	-0.163364	1.00622	1.97783	2.08201	-0.00543336	-0.759066	-0.185501	-1.01194	-1.5295	-0.686828	-0.394838	-0.336563	-0.127722	0.172848	0.0373557	0.0931579	0.139267	0.0868425
ADT3_HUMAN		>ADT3_HUMAN ADP/ATP translocase 3; AltName: Full=ADP,ATP carrier protein 3; AltName: Full=ADP,ATP carrier protein, isoform T2; Short=ANT 2; AltName: Full=Adenine nucleotide translocator 3; Short=ANT 3; AltName: Full=Solute carrier family 25 member 6; Conta	29	31.3042	32.0195	31.6311	31.8513	33.5168	33.3463	30.9059	30.7824	31.2462	31.6937	31.8924	31.9732	31.5128	31.9483	31.8154	0.00737906	b	a	b	ab	b	-	+	-	-	-	-0.696929	0.252414	-0.263109	0.930677	1.80495	1.9749	-1.99061	-1.08814	-0.798406	0.00242867	-0.00744976	0.06056	-0.146215	-0.157904	-0.327035	0.128271	0.0621876	0.440793	0.686648	0.0595968
RM12_HUMAN	MRPL12	>RM12_HUMAN 39S ribosomal protein L12, mitochondrial; Short=L12mt; Short=MRP-L12; AltName: Full=5c5-2; Flags: Precursor; Accession=P52815; Q969U0; Q9HCA2; Q9UQJ3; [Homo sapiens (Human)]	8	27.4801	27.1759	27.0865	27.6794	28.5311	28.4438	26.9846	27.2891	27.0335	28.0553	27.4537	27.5513	27.8488	27.5498	27.4514	0.00753184	b	a	b	ab	ab	-	+	-	-	-	-0.198634	-0.840273	-1.02878	0.599145	1.72412	1.56203	-0.937198	-1.76655	-1.09707	0.929204	0.502073	0.421591	0.416166	-0.068048	-0.214009	0.0525245	0.396517	0.130453	0.0939125	0.0419946
SUMF2_HUMAN	SUMF2	>SUMF2_HUMAN Sulfatase-modifying factor 2; AltName: Full=C-alpha-formylglycine-generating enzyme 2; Flags: Precursor; Accession=Q9Y405; [Homo sapiens (Human)]	10	26.2037	25.9013	26.1284	26.7714	28.4812	28.0094	24.9684	23.911	26.1061	26.8079	26.0391	27.0305	26.3536	26.3199	26.4393	0.00764361	bc	a	c	ab	abc	-	+	-	-	-	-0.148666	-0.427683	-0.218152	1.02284	2.06072	1.87525	-1.47163	-1.04086	-0.739534	0.170752	-0.123951	0.227808	-0.885842	0.0361288	0.0260108	0.0770886	0.228009	0.203123	0.0689553	0.0294675
CERS2_HUMAN	CERS2	>CERS2_HUMAN Ceramide synthase 2; Short=CerS2; AltName: Full=LAG1 longevity assurance homolog 2; AltName: Full=SP260; AltName: Full=Tumor metastasis-suppressor gene 1 protein; Accession=Q96G23; D3DV06; Q5SZE5; Q9HD96; Q9NW79; [Homo sapiens (Human)]	8	26.8665	26.8532	26.3609	26.5124	28.5047	27.7231	26.1231	25.887	25.3512	25.8466	25.587	26.1317	26.0669	26.0524	25.9375	0.00766463	ab	a	b	b	b	-	+	-	-	-	0.580975	0.564798	-0.0315125	0.720341	1.09969	1.52902	-1.78277	-2.06345	-0.576134	0.717907	0.756086	0.842344	-0.0825945	-0.16701	-0.0350094	0.262342	0.0370807	0.0216511	0.0487191	0.0752292
MUTA_HUMAN	MUT	>MUTA_HUMAN Methylmalonyl-CoA mutase, mitochondrial; Short=MCM; EC=5.4.99.2 {ECO:0000269|PubMed:25125334}; AltName: Full=Methylmalonyl-CoA isomerase; Flags: Precursor; Accession=P22033; A8K953; Q5SYZ3; Q96B11; Q9UD64; [Homo sapiens (Human)]	19	24.8804	26.0965	25.6436	26.7039	29.2912	28.7494	26.1909	23.7889	25.5107	23.4697	25.0232	25.0881	25.7996	25.4409	25.0409	0.00768926	b	a	b	b	b	-	+	-	-	-	-0.57649	0.201804	-0.0880791	0.34455	1.80212	1.90293	-0.339429	-0.649107	-0.686795	0.434111	0.494294	0.430392	0.0788818	0.0858867	0.0914205	0.0575281	0.669868	0.196994	0.802349	0.0446308
ERLN2_HUMAN	ERLIN2	>ERLN2_HUMAN Erlin-2; AltName: Full=Endoplasmic reticulum lipid raft-associated protein 2; AltName: Full=Stomatin-prohibitin-flotillin-HflC/K domain-containing protein 2; Short=SPFH domain-containing protein 2; Accession=O94905; A0JLQ1; A8K5S9; B4DM38; D3D	21	29.4618	28.9833	28.9911	29.9168	29.9882	30.0955	29.6994	29.3574	29.2599	29.3886	28.5137	28.6345	29.514	29.0097	29.2604	0.00770274	b	a	ab	b	b	-	+	-	-	-	0.264484	-0.760294	-0.743695	1.19978	2.1436	1.96663	-0.234793	-0.982216	-0.592097	-0.579341	-1.11545	-0.45699	0.403617	-0.563014	-0.537904	0.0236219	0.230832	0.40894	0.618364	0.0381683
DJB11_HUMAN	DNAJB11	>DJB11_HUMAN DnaJ homolog subfamily B member 11; AltName: Full=APOBEC1-binding protein 2; Short=ABBP-2; AltName: Full=DnaJ protein homolog 9; AltName: Full=ER-associated DNAJ; AltName: Full=ER-associated Hsp40 co-chaperone; AltName: Full=Endoplasmic reticu	8	27.248	27.0454	26.8803	27.541	28.0916	27.7672	27.1575	27.2718	27.0551	27.8354	27.6207	27.3216	27.2983	27.3638	26.9707	0.00786915	c	a	bc	ab	bc	-	+	-	-	-	-0.337762	-0.924742	-1.40318	0.924756	2.09934	2.1096	-0.89641	-0.982665	-0.0653387	-0.604471	-0.84557	-0.263577	-0.0575877	0.191163	0.307876	0.0233711	0.458631	0.0488293	0.397898	0.0429603
ETFB_HUMAN	ETFB	>ETFB_HUMAN Electron transfer flavoprotein subunit beta {ECO:0000305}; Short=Beta-ETF {ECO:0000303|PubMed:8504797}; Accession=P38117; A8K766; B3KNY2; Q6IBH7; Q71RF6; Q9Y3S7; [Homo sapiens (Human)]	16	28.7857	28.6327	28.5043	28.9865	30.2056	30.1079	28.2563	28.4001	28.5438	29.2053	28.7687	29.1473	28.8445	28.7252	28.092	0.00853208	b	a	b	ab	b	-	+	-	-	-	-0.157533	-0.412257	-0.625918	1.21144	1.87232	1.57955	-0.388998	-1.07258	-1.43234	0.380778	0.178938	0.586469	0.211318	0.0188748	-0.900155	0.0967829	0.107041	0.0803852	0.752718	0.067245
ATP5H_HUMAN	ATP5H	>ATP5H_HUMAN ATP synthase subunit d, mitochondrial; Short=ATPase subunit d; Accession=O75947; B2R5L6; Q9H3J4; [Homo sapiens (Human)]	12	29.079	29.2321	28.9473	29.4344	30.11	30.0879	28.7636	29.2166	28.9496	29.2565	29.2181	29.3211	29.6672	29.3253	29.1393	0.0087242	b	a	b	b	ab	-	+	-	-	-	-0.619733	-0.220374	-0.963429	0.487855	1.70443	1.45432	-0.650934	-0.364059	-0.0221916	-1.38605	-1.78896	-1.11553	-0.55886	-0.0896685	0.327283	0.0562885	0.526034	0.150458	0.193534	0.0348566
PHB_HUMAN	PHB	>PHB_HUMAN Prohibitin; Accession=P35232; B4DY47; Q4VBQ0; [Homo sapiens (Human)]	23	31.2992	31.4811	31.3185	31.4727	32.4668	32.0407	31.1864	30.4267	30.8788	31.1212	30.8741	31.0963	31.4059	31.2092	30.9354	0.00902675	ab	a	b	b	b	-	+	-	-	-	0.0375899	0.410709	0.077148	1.3701	1.78898	1.7738	0.055466	-1.20631	-0.695216	-0.638863	-1.72286	-0.65047	0.00857189	-0.122596	-0.080797	0.156731	0.12809	0.0299893	0.314002	0.035923
MPC2_HUMAN	MPC2	>MPC2_HUMAN Mitochondrial pyruvate carrier 2; AltName: Full=Brain protein 44; Accession=O95563; A8K261; Q3SXR6; Q6FIF3; [Homo sapiens (Human)]	3	25.2556	25.3672	24.7173	26.332	26.2873	26.8476	25.2158	25.4214	25.8861	25.6436	25.7625	26.3144	25.3784	25.7375	26.1925	0.00914813	b	a	b	ab	ab	-	+	-	-	-	-0.898491	-0.698629	-1.86263	0.801178	1.88341	2.32594	-0.79549	-1.18093	-1.10679	0.389029	-0.324035	0.0574248	-0.0604363	-0.249535	-0.559241	0.00717708	0.234564	0.0511754	0.103031	0.0218143
MET7A_HUMAN	METTL7A	>MET7A_HUMAN Methyltransferase-like protein 7A; EC=2.1.1.-; AltName: Full=Protein AAM-B; Flags: Precursor; Accession=Q9H8H3; Q9H7R3; Q9UHZ7; Q9Y422; [Homo sapiens (Human)]	8	27.8692	29.0199	28.9668	29.7373	31.1429	30.9021	29.7063	30.1636	30.571	28.1874	29.2629	28.7464	28.6976	29.6282	29.8844	0.00969051	c	a	ab	bc	abc	-	+	-	-	-	-1.71254	-0.503458	-0.559302	0.863889	2.30531	1.90816	-0.866974	-1.00206	-1.12008	-0.25167	-0.235218	0.218796	-0.419852	0.242228	-0.365461	0.0270755	0.0340376	0.827347	0.206046	0.43402
SYIM_HUMAN	IARS2	>SYIM_HUMAN Isoleucine--tRNA ligase, mitochondrial; EC=6.1.1.5; AltName: Full=Isoleucyl-tRNA synthetase; Short=IleRS; Flags: Precursor; Accession=Q9NW42; [Homo sapiens (Human)]	32	28.1877	28.8779	28.8256	28.8356	29.7662	29.665	27.679	28.3357	28.2716	28.0985	28.1992	28.6427	28.3864	28.6136	28.5226	0.00984076	ab	a	b	b	b	-	+	-	-	-	-0.729485	0.510202	0.416336	1.85986	1.35768	1.95273	-0.492706	-1.11342	-0.194696	-0.832897	-0.393154	-0.471258	-1.44925	-0.325585	-0.168478	0.10364	0.154356	0.322032	0.641525	0.02558
COX41_HUMAN	COX4I1	>COX41_HUMAN Cytochrome c oxidase subunit 4 isoform 1, mitochondrial; AltName: Full=Cytochrome c oxidase polypeptide IV; AltName: Full=Cytochrome c oxidase subunit IV isoform 1; Short=COX IV-1; Flags: Precursor; Accession=P13073; B2R4J2; D3DUM7; Q6P666; [H	11	29.6008	29.3436	28.829	29.3693	30.7032	30.5245	28.728	28.8559	28.379	29.9579	29.4153	29.5617	28.9704	29.0018	29.3591	0.0106914	abc	a	c	ab	bc	-	+	-	-	-	0.353542	-0.0461548	-0.846006	1.47621	1.4309	2.13309	-1.54179	-1.0927	-0.538578	-0.628088	0.130636	-0.279365	-0.488305	0.219957	-0.240735	0.139717	0.100032	0.244276	0.607779	0.0537709
ATPG_HUMAN	ATP5C1	>ATPG_HUMAN ATP synthase subunit gamma, mitochondrial; AltName: Full=F-ATPase gamma subunit; Flags: Precursor; Accession=P36542; A8KA31; Q5VYP3; Q6I9V2; Q96AS8; [Homo sapiens (Human)]	13	29.9487	30.0486	29.8794	30.0522	30.7778	30.864	29.8142	29.3641	29.6963	29.933	29.7207	30.0183	29.8989	29.8271	29.4354	0.0108592	ab	a	b	b	b	-	+	-	-	-	-0.00799171	0.237931	-0.178403	0.603002	2.23481	1.83545	-0.928678	-1.43044	-0.905132	-0.447598	-0.725588	-0.397834	-0.0652499	-0.404435	-0.369049	0.13841	0.118713	0.54676	0.234431	0.0476283
TMEDA_HUMAN	TMED10	>TMEDA_HUMAN Transmembrane emp24 domain-containing protein 10; AltName: Full=21 kDa transmembrane-trafficking protein; AltName: Full=S31III125; Short=S31I125; AltName: Full=Tmp-21-I; AltName: Full=Transmembrane protein Tmp21; AltName: Full=p23; AltName: Fu	16	29.4741	29.4055	28.7845	30.0707	31.1984	30.8523	30.2082	29.6517	29.4392	29.9646	29.4667	29.3595	29.9713	29.5322	29.7076	0.0116354	b	a	ab	b	b	-	+	-	-	-	-0.544839	-0.65745	-1.67746	1.05493	1.23401	1.3768	-1.0063	-1.9277	-0.52465	0.60054	0.393528	1.21036	0.116708	0.277173	-0.278416	0.0264299	0.161102	0.263641	0.128917	0.08918
EVPL_HUMAN	EVPL	>EVPL_HUMAN Envoplakin; AltName: Full=210 kDa cornified envelope precursor protein; AltName: Full=210 kDa paraneoplastic pemphigus antigen; AltName: Full=p210; Accession=Q92817; A0AUV5; [Homo sapiens (Human)]	31;1	10.1537	10.1537	24.263	24.5606	26.6067	29.3219	10.1537	10.1537	10.1537	10.1537	10.1537	23.3998	23.7875	24.3515	24.3491	0.0116939	abc	a	c	bc	ab	-	+	-	-	-			0.78514	0.731149	1.68649	1.88786						0.0848191	0.118723	0.245249	-0.361687	0.116213	0.42265	0.966572	0.186251	0.00676875
USMG5_HUMAN	USMG5	>USMG5_HUMAN Up-regulated during skeletal muscle growth protein 5; AltName: Full=Diabetes-associated protein in insulin-sensitive tissues; AltName: Full=HCV F-transactivated protein 2; Accession=Q96IX5; B2R4N2; D3DR92; [Homo sapiens (Human)]	3	27.5774	27.7723	27.7426	28.0554	28.5561	28.6855	26.8241	27.2117	27.6911	27.3786	27.822	27.6103	27.4509	28.1553	28.0346	0.0117859	ab	a	b	b	ab	-	+	-	-	-	-0.39968	0.00233483	-0.0590423	0.617621	1.84848	1.75249	-0.679041	-1.07197	-0.582641	0.370121	0.364908	0.788261	0.213984	-0.60098	0.235198	0.0512339	0.206395	0.557378	0.493109	0.0221096
EGFR_HUMAN	EGFR	>EGFR_HUMAN Epidermal growth factor receptor; EC=2.7.10.1; AltName: Full=Proto-oncogene c-ErbB-1; AltName: Full=Receptor tyrosine-protein kinase erbB-1; Flags: Precursor; Accession=Q9GZX1; Q9H2C9; Q9H3C9; Q9UMD7; Q9UMD8; Q9UMG5; [Homo sapiens (Human)]	14;1;1	10.1537	23.1516	23.2817	24.8475	27.7145	27.4405	22.7222	23.5292	24.1158	10.1537	10.1537	10.1537	10.1537	10.1537	23.193	0.0118673	abc	a	ab	c	bc	-	+	-	-	-		0.599035	0.616643	0.762974	2.40198	1.98192	-0.847063	-0.842445	-0.934281						-0.104586	0.211239	0.402156	0.183514	0.517455	0.054938
AGR2_HUMAN	AGR2	>AGR2_HUMAN Anterior gradient protein 2 homolog; Short=AG-2; Short=hAG-2; AltName: Full=HPC8; AltName: Full=Secreted cement gland protein XAG-2 homolog; Flags: Precursor; Accession=O95994; [Homo sapiens (Human)]	13	10.1537	10.1537	22.9225	31.2413	32.4448	32.3587	25.0534	10.1537	20.3598	22.2706	10.1537	10.1537	26.1687	25.0518	27.1891	0.0124296	b	a	ab	b	ab	-	+	-	-	-			0.214934	0.458627	1.82247	1.71774	0.0218511		0.639067	-1.12939			-0.392917	-0.197493	0.0964556	0.0526893	0.538498	0.972235	0.107446	0.0907278
GANAB_HUMAN	GANAB	>GANAB_HUMAN Neutral alpha-glucosidase AB; EC=3.2.1.84; AltName: Full=Alpha-glucosidase 2; AltName: Full=Glucosidase II subunit alpha; Flags: Precursor; Accession=Q14697; A6NC20; Q8WTS9; Q9P0X0; [Homo sapiens (Human)]	56	31.3081	31.7378	31.5102	31.704	32.6053	32.2559	31.3799	31.421	31.3589	31.9244	31.8642	31.817	31.7749	31.7708	31.6437	0.0124762	b	a	b	ab	ab	-	+	-	-	-	-1.23511	-0.0017624	-0.65509	0.835479	1.39347	1.52837	0.145545	0.404547	0.405135	-0.716171	-1.62801	-2.00314	-0.146815	-1.09487	0.0505179	0.108816	0.398753	0.0984037	0.225175	0.0917537
AT11A_HUMAN	ATP11A	>AT11A_HUMAN Probable phospholipid-transporting ATPase IH; EC=3.6.3.1; AltName: Full=ATPase IS; AltName: Full=ATPase class VI type 11A; AltName: Full=P4-ATPase flippase complex alpha subunit ATP11A; Accession=P98196; Q5VXT2; [Homo sapiens (Human)]	18	24.2574	24.9725	10.1537	22.6092	28.3643	27.8996	10.1537	10.1537	10.1537	10.1537	10.1537	22.2239	10.1537	10.1537	10.1537	0.0125146	ab	a	b	b	b	-	+	-	-	-	1.05571	1.14842		1.24717	1.95834	2.09092						-0.534554				0.310582	0.183753	0.423288	0.183753	0.0128316
ATP5E_HUMAN;AT5EL_HUMAN	ATP5E	>ATP5E_HUMAN ATP synthase subunit epsilon, mitochondrial; Short=ATPase subunit epsilon; Accession=P56381; B2RDD0; E1P5H6; Q53XU6; [Homo sapiens (Human)];>AT5EL_HUMAN ATP synthase subunit epsilon-like protein, mitochondrial; Accession=Q5VTU8; [Homo sapiens	3;3	27.8896	27.744	28.1785	28.2709	29.2954	29.3882	26.8507	27.882	28.1913	27.2281	27.226	25.8435	26.897	27.8714	27.3235	0.0125371	ab	a	ab	b	b	-	+	-	-	-	0.16531	0.00581756	0.481664	0.537312	1.64102	1.69344	-0.978563	-2.02615	-1.11405	0.570559	0.390003	0.289223	0.654795	0.134522	-0.301418	0.0862579	0.547545	0.117492	0.168089	0.0688336
BCAT2_HUMAN	BCAT2	>BCAT2_HUMAN Branched-chain-amino-acid aminotransferase, mitochondrial; Short=BCAT(m); EC=2.6.1.42; AltName: Full=Placental protein 18; Short=PP18; Flags: Precursor; Accession=O15382; B2RB87; O00269; Q96KG1; Q9BTB6; Q9BUU6; [Homo sapiens (Human)]	18	27.0789	27.6296	27.1439	27.6321	30.7065	30.4532	25.6936	26.9542	27.0804	27.0693	26.9676	27.095	26.8605	27.5301	27.4519	0.0127068	b	a	b	b	b	-	+	-	-	-	-0.364143	0.0557734	-0.31456	0.795739	1.49955	1.4614	0.0126266	-0.713488	-0.0164763	-0.739226	-2.19175	-1.29564	0.0910253	-0.273449	-0.401229	0.139529	0.246514	0.299372	0.990841	0.0743473
NUCB1_HUMAN	NUCB1	>NUCB1_HUMAN Nucleobindin-1; AltName: Full=CALNUC; Flags: Precursor; Accession=Q02818; B2RD64; Q15838; Q7Z4J7; Q9BUR1; [Homo sapiens (Human)]	28	28.4414	28.3796	28.199	28.8887	29.2864	29.6857	28.6327	28.2797	28.4374	28.7492	27.7438	28.2048	28.5932	28.3948	28.6553	0.0135305	b	a	b	b	b	-	+	-	-	-	-0.279008	-0.411526	-0.798905	0.57863	2.15901	2.07376	-1.41312	-1.01182	-0.813952	-0.281462	-0.355596	-0.472202	-0.0868051	-0.617389	-0.207619	0.0438204	0.434853	0.75077	0.12463	0.0507381
RM14_HUMAN	MRPL14	>RM14_HUMAN 39S ribosomal protein L14, mitochondrial; Short=L14mt; Short=MRP-L14; AltName: Full=39S ribosomal protein L32, mitochondrial; Short=L32mt; Short=MRP-L32; Flags: Precursor; Accession=Q6P1L8; B2R575; Q96Q72; [Homo sapiens (Human)]	4	23.0327	23.1518	10.1537	23.4519	25.7996	25.8968	10.1537	10.1537	10.1537	23.1504	22.988	10.1537	10.1537	10.1537	10.1537	0.0138219	ab	a	b	ab	b	-	+	-	-	-	0.900746	0.917368		0.766092	1.87044	2.2881				-0.200637	-0.786777					0.281586	0.183512	0.998106	0.183512	0.00286674
VKORL_HUMAN	VKORC1L1	>VKORL_HUMAN Vitamin K epoxide reductase complex subunit 1-like protein 1; Short=VKORC1-like protein 1; EC=1.17.4.4 {ECO:0000269|PubMed:21367861, ECO:0000269|PubMed:23928358, ECO:0000269|PubMed:24532791}; Accession=Q8N0U8; B4E222; E7ETM5; Q6AHW9; Q6TEK6; [	6	10.1537	25.1536	24.4233	24.7671	27.5333	26.9724	10.1537	10.1537	10.1537	10.1537	23.8352	23.7842	10.1537	10.1537	10.1537	0.0139356	ab	a	b	ab	b	-	+	-	-	-		1.01763	0.924431	1.43835	1.5411	2.19095					-0.51674	-0.539809				0.312861	0.183757	0.926853	0.183757	0.00268155
PDIA1_HUMAN	P4HB	>PDIA1_HUMAN Protein disulfide-isomerase; Short=PDI; EC=5.3.4.1; AltName: Full=Cellular thyroid hormone-binding protein; AltName: Full=Prolyl 4-hydroxylase subunit beta; AltName: Full=p55; Flags: Precursor; Accession=P07237; B2RDQ2; P30037; P32079; Q15205;	45;1	32.0964	32.4152	32.0871	32.9419	34.4221	33.6287	32.9253	32.7749	32.2242	33.5118	33.2896	32.9617	33.3004	33.0655	32.7254	0.0140207	c	a	bc	ab	abc	-	+	-	-	-	-1.36698	-0.861179	-1.38173	0.909669	2.38862	1.96411	-0.550899	-0.566137	-1.03349	-0.0162141	-0.150567	-0.999841	-0.0445165	-0.266266	-0.465624	0.0678604	0.162625	0.00786576	0.0191762	0.123783
TMED9_HUMAN	TMED9	>TMED9_HUMAN Transmembrane emp24 domain-containing protein 9; AltName: Full=GMP25; AltName: Full=Glycoprotein 25L2; AltName: Full=p24 family protein alpha-2; Short=p24alpha2; AltName: Full=p25; Flags: Precursor; Accession=Q9BVK6; Q14437; Q8WZ61; [Homo sapi	12	28.7237	28.7217	28.4477	29.2458	30.278	29.7007	29.1686	29.1217	28.6064	29.4487	29.0165	28.9185	28.9994	28.8085	28.8649	0.0140425	b	a	b	ab	b	-	+	-	-	-	-0.747552	-0.751768	-1.34105	0.618914	1.65818	1.3288	-1.51309	-2.1788	-0.911676	0.731154	0.286843	-0.0662821	-0.419446	0.380347	-0.42199	0.0548352	0.197265	0.0725472	0.0863078	0.104812
GSLG1_HUMAN	GLG1	>GSLG1_HUMAN Golgi apparatus protein 1; AltName: Full=CFR-1; AltName: Full=Cysteine-rich fibroblast growth factor receptor; AltName: Full=E-selectin ligand 1; Short=ESL-1; AltName: Full=Golgi sialoglycoprotein MG-160; Flags: Precursor; Accession=Q92896; B7	32	28.4747	28.6026	28.1677	28.514	29.0875	28.9271	28.2722	28.6923	28.4955	27.986	28.2871	27.9241	28.2224	28.3498	28.3503	0.0143511	ab	a	ab	b	b	-	+	-	-	-	0.161	0.563332	-0.805133	0.751698	2.05941	1.99515	-0.80118	-1.85005	-0.677869	-0.304932	-0.589436	-0.0120506	-0.0708555	-0.176514	-0.451919	0.121576	0.70648	0.111906	0.498855	0.172108
MLEC_HUMAN	MLEC	>MLEC_HUMAN Malectin; Flags: Precursor; Accession=Q14165; [Homo sapiens (Human)]	14	26.7312	26.833	26.833	27.5412	29.1152	28.3121	27.455	26.9093	27.5094	27.642	27.7146	27.1374	27.484	27.2084	27.4509	0.014507	b	a	b	ab	ab	-	+	-	-	-	-1.17515	-1.01065	-1.01071	0.680555	1.80392	2.12539	-1.33998	-0.80189	-0.969312	0.217977	-0.419853	-0.435701	-0.322505	-0.378503	-1.10548	0.0777924	0.119872	0.0568782	0.0125527	0.137977
TXTP_HUMAN	SLC25A1	>TXTP_HUMAN Tricarboxylate transport protein, mitochondrial; AltName: Full=Citrate transport protein; Short=CTP; AltName: Full=Solute carrier family 25 member 1; AltName: Full=Tricarboxylate carrier protein; Flags: Precursor; Accession=P53007; A8K8E8; Q9BS	13	27.742	28.2202	28.2061	28.5259	30.3039	30.0226	27.661	28.1955	28.2953	28.0599	27.8587	28.1269	27.4255	28.2693	28.414	0.0148166	b	a	b	b	b	-	+	-	-	-	-0.773552	-0.170278	-0.188017	0.542891	2.26095	1.98323	-0.814344	-1.43086	-0.974818	-0.0328045	-0.0400619	0.159709	-0.0591968	0.210634	-0.391238	0.0959121	0.983773	0.831808	0.95794	0.0915872
QOR_HUMAN	CRYZ	>QOR_HUMAN Quinone oxidoreductase; EC=1.6.5.5; AltName: Full=NADPH:quinone reductase; AltName: Full=Zeta-crystallin; Accession=Q08257; A6NN60; D3DQ76; Q53FT0; Q59EU7; Q5HYE7; Q6NSK9; [Homo sapiens (Human)]	16	25.6252	27.1348	26.896	27.4175	30.121	28.9722	25.6231	25.6989	25.9148	26.4381	27.0265	26.8756	25.2545	27.1206	27.1643	0.014948	b	a	b	ab	b	-	+	-	-	-	-0.968415	0.19152	0.00801184	0.905245	2.08572	2.20912	-0.172882	-1.47655	-0.484293	-0.199735	-0.630637	-0.065645	-0.0595237	-0.20477	-0.295319	0.0805452	0.224571	0.684532	0.963089	0.0569688
CISY_HUMAN	CS	>CISY_HUMAN Citrate synthase, mitochondrial; EC=2.3.3.1; AltName: Full=Citrate (Si)-synthase; Flags: Precursor; Accession=O75390; Q71UT9; Q7KZH0; Q96FZ8; Q9BWN8; [Homo sapiens (Human)]	23	30.4731	30.7181	30.3415	30.4	31.776	31.5572	29.9997	30.0261	29.9075	30.7617	30.7005	30.8758	30.4552	30.6147	30.5518	0.015133	ab	a	b	ab	ab	-	+	-	-	-	-0.265956	0.208025	-0.520586	0.558924	2.29813	1.94138	-1.03591	-1.07155	-1.04641	0.51017	-0.315409	0.0423235	0.114778	-0.241065	-0.31445	0.22336	0.0304603	0.120028	0.822101	0.0962696
PX11B_HUMAN	PEX11B	>PX11B_HUMAN Peroxisomal membrane protein 11B; AltName: Full=Peroxin-11B; AltName: Full=Peroxisomal biogenesis factor 11B; AltName: Full=Protein PEX11 homolog beta; Short=PEX11-beta; Accession=O96011; B3KN85; B4DXH9; Q96ET2; [Homo sapiens (Human)]	13	25.6589	25.8625	25.4803	26.5928	28.6667	28.2264	26.2385	25.5094	24.3148	27.1165	26.0831	26.5203	25.6978	26.2065	26.6152	0.0152626	b	a	b	ab	ab	-	+	-	-	-	-0.60892	-0.421191	-0.773513	0.849564	2.38655	1.58969	-0.678406	-0.990515	-1.1602	0.531269	-0.0118899	-0.0626959	-0.110284	-0.438862	-0.106302	0.0715417	0.63538	0.0800381	0.187713	0.04347
TMED7_HUMAN	TMED7	>TMED7_HUMAN Transmembrane emp24 domain-containing protein 7; AltName: Full=p24 family protein gamma-3; Short=p24gamma3; AltName: Full=p27; Flags: Precursor; Accession=Q9Y3B3; Q8NBU8; Q8WUU6; Q96K51; [Homo sapiens (Human)]	9	28.3809	28.8115	28.4243	28.9002	30.4929	29.9071	28.707	28.8522	28.8772	28.4669	28.3167	28.6896	28.6173	28.8934	28.7212	0.0152761	b	a	b	b	b	-	+	-	-	-	-0.839229	-0.101264	-0.764845	1.01823	1.6105	0.78909	0.433008	-0.188577	0.903696	-0.804462	-2.00164	-1.3121	-0.0910874	-1.02296	-0.693984	0.108658	0.174068	0.798388	0.281044	0.175022
OAT_HUMAN	OAT	>OAT_HUMAN Ornithine aminotransferase, mitochondrial; EC=2.6.1.13; AltName: Full=Ornithine delta-aminotransferase; AltName: Full=Ornithine--oxo-acid aminotransferase; Contains: Ornithine aminotransferase, hepatic form; Contains: Ornithine aminotransferase,	14	26.5447	27.1158	25.879	27.8359	28.6339	27.4686	27.237	27.6859	27.1341	26.8906	26.5981	26.353	27.0537	27.082	26.3764	0.0153337	b	a	ab	b	b	-	+	-	-	-	-0.752434	0.0826927	-1.72572	0.407696	2.37041	1.99492	-0.589798	-0.757007	-0.963118	-0.0327739	-0.00915514	0.303842	-0.0831273	0.00255446	-0.0451817	0.0417926	0.128522	0.814271	0.49508	0.20306
NCLN_HUMAN	NCLN	>NCLN_HUMAN Nicalin; AltName: Full=Nicastrin-like protein; Flags: Precursor; Accession=Q9BQH9; Q9BTX4; Q9NPP2; [Homo sapiens (Human)]	19	27.3713	27.6859	27.5341	27.6765	29.0993	28.604	27.3377	26.8199	27.2679	27.6033	27.8518	27.5338	27.526	27.7155	27.5141	0.015481	b	a	b	ab	b	-	+	-	-	-	-0.561839	0.0181907	-0.261658	0.729764	2.57724	1.78371	-0.339539	-0.15538	-0.103193	-0.876006	-0.84073	-0.782428	-0.449548	-0.79268	-0.209681	0.150197	0.123668	0.374284	0.65263	0.0721048
HYOU1_HUMAN	HYOU1	>HYOU1_HUMAN Hypoxia up-regulated protein 1; AltName: Full=150 kDa oxygen-regulated protein; Short=ORP-150; AltName: Full=170 kDa glucose-regulated protein; Short=GRP-170; Flags: Precursor; Accession=Q9Y4L1; A8C1Z0; B7Z909; Q2I204; Q53H25; [Homo sapiens (H	51;1	30.0467	30.0984	29.6844	30.3857	31.7755	31.0628	29.9188	29.8939	29.4027	30.4119	30.1528	29.9407	30.3378	30.1822	29.7701	0.0157315	b	a	b	ab	b	-	+	-	-	-	-0.272361	-0.182993	-0.898496	0.375748	2.0298	1.71573	-1.38392	-0.976137	-1.6748	0.344891	0.475651	0.137998	0.287654	-0.0402526	-0.502129	0.0944644	0.39324	0.298093	0.514522	0.0631456
RUVB2_HUMAN	RUVBL2	>RUVB2_HUMAN RuvB-like 2; EC=3.6.4.12; AltName: Full=48 kDa TATA box-binding protein-interacting protein; Short=48 kDa TBP-interacting protein; AltName: Full=51 kDa erythrocyte cytosolic protein; Short=ECP-51; AltName: Full=INO80 complex subunit J; AltName	25	28.2794	28.0811	27.9481	28.5158	28.1646	28.6206	27.955	27.8675	28.0992	28.1749	27.9394	28.0223	27.8612	27.8659	28.0063	0.015847	ab	a	b	b	b	-	+	-	-	-	0.811137	-0.0534424	-0.633708	1.10293	2.1806	1.54148	0.1544	-1.38699	-0.231244	-0.979708	-1.16671	-0.831896	0.0325846	-0.110919	-0.587146	0.128993	0.340742	0.655826	0.174555	0.0602804
MIC19_HUMAN	CHCHD3	>MIC19_HUMAN MICOS complex subunit MIC19; AltName: Full=Coiled-coil-helix-coiled-coil-helix domain-containing protein 3; Accession=Q9NX63; [Homo sapiens (Human)]	15	29.1059	29.1148	28.7049	29.0963	29.8688	29.6935	28.4763	28.9383	28.8161	28.9147	28.4716	28.6328	28.662	28.8429	29.0155	0.0158652	ab	a	b	b	b	-	+	-	-	-	0.37564	0.398134	-0.635674	0.375742	1.94291	1.45327	-0.57893	-0.682873	-1.73985	0.896316	0.40963	0.91823	-0.0567803	-0.0445947	-0.363052	0.116283	0.296961	0.181884	0.472932	0.0530874
SUSD2_HUMAN	SUSD2	>SUSD2_HUMAN Sushi domain-containing protein 2; Flags: Precursor; Accession=Q9UGT4; Q9H5Y6; [Homo sapiens (Human)]	19	10.1537	10.1537	10.1537	25.5861	29.7479	29.0227	22.3267	23.1928	25.3628	10.1537	24.9656	10.1537	10.1537	21.9401	25.1638	0.0158779	c	a	ab	bc	abc	-	+	-	-	-				0.591751	2.21089	2.01925	-0.727822	-1.63093	-0.859156		-0.354692			-0.324211	-0.393711	0.00506598	0.00446148	0.42265	0.189349	0.0520949
DHCR7_HUMAN	DHCR7	>DHCR7_HUMAN 7-dehydrocholesterol reductase; Short=7-DHC reductase; EC=1.3.1.21; AltName: Full=Putative sterol reductase SR-2; AltName: Full=Sterol Delta(7)-reductase; Accession=Q9UBM7; B2R6Z2; O60492; O60717; [Homo sapiens (Human)]	6	10.1537	10.1537	10.1537	24.3549	28.1811	27.3389	10.1537	10.1537	10.1537	10.1537	24.0325	10.1537	10.1537	23.9715	10.1537	0.0160919	b	a	b	ab	ab	-	+	-	-	-				0.671699	1.96481	2.18899					0.187012			-0.148477		0.00492963	NA	0.42265	0.42265	0.00492963
CKAP4_HUMAN	CKAP4	>CKAP4_HUMAN Cytoskeleton-associated protein 4; AltName: Full=63-kDa cytoskeleton-linking membrane protein; Short=Climp-63; Short=p63; Accession=Q07065; Q504S5; Q53ES6; [Homo sapiens (Human)]	40;1;1;1;1	30.7972	30.724	30.3874	31.4334	32.0158	31.4109	31.6847	31.4852	31.6557	31.3064	30.2234	29.8453	31.3233	30.7684	30.8143	0.016223	bc	a	ab	c	abc	-	+	-	-	-	-0.428991	-0.549238	-1.10229	0.389223	2.21675	1.77033	-1.15393	-1.52957	-0.786708	0.177235	0.407829	0.368882	-0.316925	-0.186821	0.16909	0.01937	0.00678526	0.729156	0.20958	0.959932
ERGI1_HUMAN	ERGIC1	>ERGI1_HUMAN Endoplasmic reticulum-Golgi intermediate compartment protein 1; AltName: Full=ER-Golgi intermediate compartment 32 kDa protein; Short=ERGIC-32; Accession=Q969X5; Q9H0L0; Q9H2J2; Q9ULN9; [Homo sapiens (Human)]	11	27.9377	28.1665	28.0337	28.3237	29.3998	28.9735	27.9421	28.4793	28.1038	27.7806	27.4532	27.8744	27.6158	28.0804	28.363	0.0163097	b	a	ab	b	b	-	+	-	-	-	-0.460791	-0.00404718	-0.269073	0.372982	2.00088	1.9214	0.0456688	0.208996	0.513884	-1.28196	-1.49341	-0.705982	-0.627978	-0.903528	-0.290025	0.106499	0.514381	0.0969521	0.917257	0.132101
DYH5_HUMAN	DNAH5	>DYH5_HUMAN Dynein heavy chain 5, axonemal; AltName: Full=Axonemal beta dynein heavy chain 5; AltName: Full=Ciliary dynein heavy chain 5; Accession=Q8TE73; Q92860; Q96L74; Q9H5S7; Q9HCG9; [Homo sapiens (Human)]	22	10.1537	10.1537	10.1537	27.3772	24.8279	26.2877	10.1537	24.3145	24.2634	24.4021	10.1537	10.1537	10.1537	10.1537	10.1537	0.0165925	b	a	ab	ab	b	-	+	-	-	-				0.80831	2.2851	2.08169		-0.890274	0.183317	-0.756862						0.00212087	0.183505	0.42265	NA	0.295925
RT36_HUMAN	MRPS36	>RT36_HUMAN 28S ribosomal protein S36, mitochondrial; Short=MRP-S36; Short=S36mt; Accession=P82909; Q9H2H4; [Homo sapiens (Human)]	6	27.5706	27.229	26.8661	27.1346	28.2314	28.2623	25.9029	26.637	26.636	27.1065	26.0945	26.5406	26.4287	26.8541	26.9247	0.0166628	ab	a	b	b	b	-	+	-	-	-	0.903771	0.39704	-0.141138	0.33102	2.25172	1.48767	0.303898	0.235531	-0.455959	0.214751	0.0948281	0.0258442	0.128208	-0.10052	-0.312445	0.216712	0.0614463	0.155105	0.135092	0.0358203
NDUB4_HUMAN	NDUFB4	>NDUB4_HUMAN NADH dehydrogenase [ubiquinone] 1 beta subcomplex subunit 4; AltName: Full=Complex I-B15; Short=CI-B15; AltName: Full=NADH-ubiquinone oxidoreductase B15 subunit; Accession=O95168; B2RUY3; B9EJC7; [Homo sapiens (Human)]	5	26.9768	27.4499	27.2428	27.3449	28.1856	27.8687	26.4525	27.022	26.9244	27.1883	27.1029	26.906	26.9362	27.3094	26.7928	0.0169083	ab	a	b	b	b	-	+	-	-	-	-0.475916	0.630976	0.146426	0.773646	1.92985	2.3504	-0.347939	-1.4919	-0.128826	-0.629451	-0.971413	-0.459145	-0.20929	-0.271701	-0.0143867	0.128347	0.134453	0.392603	0.365761	0.034161
HDHD3_HUMAN	HDHD3	>HDHD3_HUMAN Haloacid dehalogenase-like hydrolase domain-containing protein 3; Accession=Q9BSH5; B2RD47; [Homo sapiens (Human)]	4	10.1537	10.1537	10.1537	24.5225	26.3275	26.1521	10.1537	10.1537	10.1537	10.1537	10.1537	24.0621	10.1537	24.0628	23.7845	0.0169638	b	a	b	ab	ab	-	+	-	-	-				0.0649022	2.04956	1.6691						-0.798188		-0.132118	-0.0856443	0.0013694	NA	0.42265	0.183545	0.0013694
PDIA4_HUMAN	PDIA4	>PDIA4_HUMAN Protein disulfide-isomerase A4; EC=5.3.4.1; AltName: Full=Endoplasmic reticulum resident protein 70; Short=ER protein 70; Short=ERp70; AltName: Full=Endoplasmic reticulum resident protein 72; Short=ER protein 72; Short=ERp-72; Short=ERp72; Fla	52	30.8817	31.1173	30.6378	31.2736	32.4616	31.9585	30.8272	31.1285	30.7464	31.4876	31.3228	31.0428	31.1071	31.1716	30.9222	0.0170838	b	a	b	ab	b	-	+	-	-	-	-0.682775	-0.1863	-1.19647	0.339053	2.04457	1.53668	-0.9253	-1.1509	-2.11437	0.489048	0.2657	0.193325	0.18213	-0.36807	-0.0381708	0.0821666	0.910029	0.0997684	0.316027	0.0889956
AUHM_HUMAN	AUH	>AUHM_HUMAN Methylglutaconyl-CoA hydratase, mitochondrial; EC=4.2.1.18; AltName: Full=AU-specific RNA-binding enoyl-CoA hydratase; Short=AU-binding protein/enoyl-CoA hydratase; Flags: Precursor; Accession=Q13825; B1ALV7; B1ALV8; Q8WUE4; [Homo sapiens (Huma	6	24.8681	10.1537	24.5124	25.42	26.5045	26.598	10.1537	10.1537	24.4333	10.1537	10.1537	10.1537	10.1537	10.1537	10.1537	0.017146	ab	a	ab	b	b	-	+	-	-	-	1.11265		1.06674	0.547958	2.49745	1.53338			-1.27231							0.321358	0.508101	0.183565	0.183565	0.140816
BDH_HUMAN	BDH1	>BDH_HUMAN D-beta-hydroxybutyrate dehydrogenase, mitochondrial; Short=BDH; EC=1.1.1.30; AltName: Full=3-hydroxybutyrate dehydrogenase; AltName: Full=Short chain dehydrogenase/reductase family 9C member 1; Flags: Precursor; Accession=Q02338; D3DXC0; Q96ET1;	8	10.1537	10.1537	10.1537	24.7892	26.4231	26.7998	10.1537	10.1537	10.1537	23.8985	10.1537	10.1537	10.1537	23.6751	10.1537	0.0173783	b	a	b	ab	ab	-	+	-	-	-				1.11042	1.99098	1.90704				-0.564419				-0.358249		0.00151226	NA	0.42265	0.42265	0.00151226
AL4A1_HUMAN	ALDH4A1	>AL4A1_HUMAN Delta-1-pyrroline-5-carboxylate dehydrogenase, mitochondrial; Short=P5C dehydrogenase; EC=1.2.1.88; AltName: Full=Aldehyde dehydrogenase family 4 member A1; AltName: Full=L-glutamate gamma-semialdehyde dehydrogenase; Flags: Precursor; Accessio	16	25.9765	26.4115	25.9263	26.7506	27.9287	27.7948	26.4925	26.9498	26.9901	26.6673	26.4392	26.5657	26.1948	26.732	27.0299	0.0175623	b	a	ab	b	ab	-	+	-	-	-	-1.31005	-0.546943	-1.39812	0.789019	1.80491	1.2992	-0.621901	-2.50221	-1.17276	0.0928544	0.0661383	0.386728	0.317498	-0.220462	-0.172052	0.0493517	0.0334927	0.0823539	0.14409	0.201223
AL9A1_HUMAN	ALDH9A1	>AL9A1_HUMAN 4-trimethylaminobutyraldehyde dehydrogenase; Short=TMABADH; EC=1.2.1.47; AltName: Full=Aldehyde dehydrogenase E3 isozyme; AltName: Full=Aldehyde dehydrogenase family 9 member A1; EC=1.2.1.3; AltName: Full=Gamma-aminobutyraldehyde dehydrogenase	20	29.2455	29.4155	29.3583	28.9823	29.9623	29.5417	28.7701	28.5661	28.7874	28.2583	28.8063	28.7114	28.394	29.0736	28.9911	0.0182901	ab	a	bc	c	abc	-	+	-	-	-	0.558454	0.931317	0.805812	0.696113	1.98295	1.85912	-0.648881	-2.074	-0.66116	0.162954	0.223089	0.119172	0.108367	-0.191646	-0.415855	0.640452	0.00285884	0.0385122	0.129253	0.101293
ATPD_HUMAN	ATP5D	>ATPD_HUMAN ATP synthase subunit delta, mitochondrial; AltName: Full=F-ATPase delta subunit; Flags: Precursor; Accession=P30049; D6W5Y3; Q6FG90; [Homo sapiens (Human)]	3	28.5614	28.3797	27.8616	28.7446	29.014	29.2956	28.2173	28.3477	28.1449	28.4659	27.8781	27.8876	28.5721	28.0218	28.3146	0.0183743	b	a	b	b	b	-	+	-	-	-	0.434386	-0.00180111	-1.24579	0.710988	2.28702	2.09637	-1.01781	-0.556447	-0.683046	-0.741455	-0.162326	0.22094	-0.680939	-0.489508	0.0506056	0.0502822	0.898605	0.542102	0.900239	0.0273343
ABCA3_HUMAN	ABCA3	>ABCA3_HUMAN ATP-binding cassette sub-family A member 3; AltName: Full=ABC-C transporter; AltName: Full=ATP-binding cassette transporter 3; Short=ATP-binding cassette 3; Accession=Q99758; B2RU09; Q54A95; Q6P5P9; Q92473; [Homo sapiens (Human)]	74;1	10.1537	22.8217	22.3368	27.4237	33.2351	31.6267	21.997	21.1662	22.1649	22.93	21.6152	21.7385	21.7172	24.1743	23.5589	0.0184068	b	a	b	b	ab	-	+	-	-	-		-0.0815676	-0.175216	1.35831	1.52726	1.46723	-0.821282	-1.61103	-1.24506	0.771697	-0.10726	-0.370597	0.489295	-0.486049	-1.06013	0.0806672	0.505256	0.470943	0.373346	0.0318798
VAPA_HUMAN	VAPA	>VAPA_HUMAN Vesicle-associated membrane protein-associated protein A; Short=VAMP-A; Short=VAMP-associated protein A; Short=VAP-A; AltName: Full=33 kDa VAMP-associated protein; Short=VAP-33; Accession=Q9P0L0; A6NDZ0; D3DUI3; O75453; Q5U0E7; Q9UBZ2; [Homo sa	14	29.4953	29.4458	29.1237	29.2665	30.4175	30.0151	28.3958	28.8617	28.7318	29.8179	29.1037	29.2285	29.0959	28.7013	29.2039	0.0189006	ab	a	b	ab	b	-	+	-	-	-	0.446352	0.352217	-0.2593	0.38873	1.88448	1.81995	-1.44064	-1.72333	-0.834376	0.0567515	-0.162719	0.573444	0.096699	-0.876153	-0.0125759	0.242827	0.0198716	0.916359	0.143605	0.0511957
ACADL_HUMAN	ACADL	>ACADL_HUMAN Long-chain specific acyl-CoA dehydrogenase, mitochondrial; Short=LCAD; EC=1.3.8.8; Flags: Precursor; Accession=P28330; B2R8T3; Q8IUN8; [Homo sapiens (Human)]	20	10.1537	25.0349	10.1537	25.7858	30.2468	28.7136	10.1537	10.1537	10.1537	10.1537	10.1537	10.1537	10.1537	10.1537	26.4639	0.0189189	ab	a	b	b	ab	-	+	-	-	-		1.09036		1.43435	1.32019	1.28573									-0.404199	0.109605	0.42265	0.42265	0.951523	0.00518905
AT5F1_HUMAN	ATP5F1	>AT5F1_HUMAN ATP synthase F(0) complex subunit B1, mitochondrial; AltName: Full=ATP synthase proton-transporting mitochondrial F(0) complex subunit B1; AltName: Full=ATP synthase subunit b; Short=ATPase subunit b; Flags: Precursor; Accession=P24539; Q9BQ68	16	29.7462	29.9938	29.6613	29.9056	30.77	30.5963	29.1915	29.8677	29.29	29.9585	29.9817	30.0112	29.6611	29.9172	29.7152	0.0189697	ab	a	b	ab	ab	-	+	-	-	-	-0.33991	0.268698	-0.548698	0.287425	2.1601	1.91569	-1.08334	-1.26217	-0.653548	0.239824	0.144612	0.812799	-0.501049	-0.183199	0.034097	0.129437	0.234404	0.205122	0.791423	0.0475072
ACAD8_HUMAN	ACAD8	>ACAD8_HUMAN Isobutyryl-CoA dehydrogenase, mitochondrial; EC=1.3.99.-; AltName: Full=Activator-recruited cofactor 42 kDa component; Short=ARC42; AltName: Full=Acyl-CoA dehydrogenase family member 8; Short=ACAD-8; Flags: Precursor; Accession=Q9UKU7; B7Z5W4;	9	25.6717	26.0062	10.1537	26.3715	26.9188	27.0722	10.1537	10.1537	25.1523	10.1537	10.1537	10.1537	10.1537	10.1537	10.1537	0.019052	ab	a	ab	b	b	-	+	-	-	-	1.11679	1.15785		0.531287	2.12279	2.14289			-0.287179							0.358919	0.492709	0.18355	0.18355	0.145186
LETM1_HUMAN	LETM1	>LETM1_HUMAN LETM1 and EF-hand domain-containing protein 1, mitochondrial; AltName: Full=Leucine zipper-EF-hand-containing transmembrane protein 1; Flags: Precursor; Accession=O95202; B4DED2; Q9UF65; [Homo sapiens (Human)]	20	26.933	27.1806	26.8267	26.7433	28.215	28.0174	26.4293	26.0144	26.2422	27.2993	26.8046	27.0591	26.9929	26.7815	27.0346	0.0192605	ab	a	b	ab	ab	-	+	-	-	-	-0.0666716	0.36133	-0.250454	1.30753	1.34255	1.13532	-0.623878	-2.51173	-1.20715	0.436686	-0.193065	-0.411657	0.422709	0.067535	-0.0933857	0.276816	0.00959961	0.698722	0.756113	0.0817913
THIM_HUMAN	ACAA2	>THIM_HUMAN 3-ketoacyl-CoA thiolase, mitochondrial; EC=2.3.1.16; AltName: Full=Acetyl-CoA acyltransferase; AltName: Full=Beta-ketothiolase; AltName: Full=Mitochondrial 3-oxoacyl-CoA thiolase; AltName: Full=T1; Accession=P42765; Q9BUT6; [Homo sapiens (Human	30	30.0992	29.8036	29.9758	30.0415	31.6457	31.7196	29.691	29.7748	29.7569	30.7272	30.4425	30.9197	30.3191	30.2168	30.2814	0.0198477	b	a	b	ab	ab	-	+	-	-	-	-0.407902	-0.868591	-0.600273	0.438283	1.87983	2.11821	-1.21846	-0.614713	-1.49866	-0.224745	-0.791492	-0.267705	0.0460976	-0.492526	-0.173711	0.161843	0.115621	0.0160632	0.0548218	0.125372
ENPL_HUMAN	HSP90B1	>ENPL_HUMAN Endoplasmin; AltName: Full=94 kDa glucose-regulated protein; Short=GRP-94; AltName: Full=Heat shock protein 90 kDa beta member 1; AltName: Full=Tumor rejection antigen 1; AltName: Full=gp96 homolog; Flags: Precursor; Accession=P14625; Q96A97; [	70;6	33.2992	33.2421	33.0296	33.4083	34.0936	33.7016	33.0663	33.0103	32.8681	33.5118	33.1265	33.0545	33.3004	33.2684	32.9567	0.0199047	b	a	b	ab	b	-	+	-	-	-	0.114468	-0.0636964	-0.726871	0.0636154	2.04472	1.89752	-1.11123	-1.37821	-1.02706	0.762895	0.1431	0.575332	0.0101425	-0.0493114	-0.282933	0.0957248	0.114783	0.819187	0.917846	0.0531043
ERP44_HUMAN	ERP44	>ERP44_HUMAN Endoplasmic reticulum resident protein 44; Short=ER protein 44; Short=ERp44; AltName: Full=Thioredoxin domain-containing protein 4; Flags: Precursor; Accession=Q9BS26; O60319; Q4VXC1; Q5VWZ7; Q6UW14; Q8WX67; [Homo sapiens (Human)]	20	29.3323	29.3563	29.3259	29.5549	30.9343	30.3621	29.2542	29.3433	29.2224	29.9929	29.6536	29.8691	29.6592	29.6782	29.4146	0.0207222	b	a	b	ab	ab	-	+	-	-	-	-0.702677	-0.65193	-0.716391	0.408203	2.16284	2.00248	-0.844257	-1.12549	-1.19564	-0.0207623	-1.07561	-0.438683	0.150165	0.146541	-0.0727924	0.141839	0.210208	0.0360808	0.099692	0.126363
CD47_HUMAN	CD47	>CD47_HUMAN Leukocyte surface antigen CD47; AltName: Full=Antigenic surface determinant protein OA3; AltName: Full=Integrin-associated protein; Short=IAP; AltName: Full=Protein MER6; AltName: CD_antigen=CD47; Flags: Precursor; Accession=Q08722; A8K198; D3D	4	27.5336	27.1701	27.1071	27.2074	27.924	27.8746	27.119	26.9146	26.3775	26.7883	26.307	26.393	27.6605	26.9261	26.8235	0.0208549	ab	a	b	b	ab	-	+	-	-	-	0.894687	0.185429	0.0625391	0.7868	2.57505	1.40782	-1.56784	-0.700659	-0.171855	-0.18961	-0.452694	-0.393468	-0.717078	-0.584312	-0.468844	0.226586	0.160346	0.0180952	0.682033	0.0539468
GLSK_HUMAN	GLS	>GLSK_HUMAN Glutaminase kidney isoform, mitochondrial; Short=GLS; EC=3.5.1.2; AltName: Full=K-glutaminase; AltName: Full=L-glutamine amidohydrolase; Flags: Precursor; Accession=O94925; Q9UL05; Q9UL06; Q9UL07; Q9UN40; [Homo sapiens (Human)]	28	27.4316	28.3099	27.3927	27.7954	29.9307	29.8206	26.5813	27.3149	27.1207	26.7537	27.2742	27.6683	26.6419	27.7545	27.5506	0.0212664	ab	a	b	b	b	-	+	-	-	-	-0.257978	0.621013	-0.296982	0.988791	2.19376	1.79247	-0.795321	-0.673842	-0.82983	0.291611	0.425289	-0.937574	-0.43502	0.193692	-1.10882	0.156299	0.13654	0.297625	0.433896	0.0770448
QCR6_HUMAN;QCR6L_HUMAN	UQCRH	>QCR6_HUMAN Cytochrome b-c1 complex subunit 6, mitochondrial; AltName: Full=Complex III subunit 6; AltName: Full=Complex III subunit VIII; AltName: Full=Cytochrome c1 non-heme 11 kDa protein; AltName: Full=Mitochondrial hinge protein; AltName: Full=Ubiquin	6;3	28.2515	28.3948	28.1751	28.5388	29.3869	29.5896	28.2055	27.7567	28.5137	28.3913	28.6279	28.3864	28.6249	28.741	28.5161	0.0213444	b	a	b	ab	ab	-	+	-	-	-	-0.635717	-0.319998	-0.804022	0.428385	2.46778	2.1896	-0.313535	-0.720254	-0.671014	-0.246631	-0.190009	-0.329859	-0.912126	-0.278785	-0.501636	0.102759	0.658578	0.133221	0.018052	0.0680878
AL3B1_HUMAN	ALDH3B1	>AL3B1_HUMAN Aldehyde dehydrogenase family 3 member B1; EC=1.2.1.5; AltName: Full=Aldehyde dehydrogenase 7; Flags: Precursor; Accession=P43353; A3FMP9; Q53XL5; Q8N515; Q96CK8; [Homo sapiens (Human)]	9;2	10.1537	10.1537	10.1537	26.9023	25.9531	27.2324	10.1537	10.1537	10.1537	25.855	10.1537	25.4918	25.6715	10.1537	10.1537	0.0215063	b	a	b	ab	ab	-	+	-	-	-				0.70724	1.93857	0.93632				0.951971		0.190437	0.150254			0.000536834	NA	0.183559	0.42265	0.000536834
MBOA7_HUMAN	MBOAT7	>MBOA7_HUMAN Lysophospholipid acyltransferase 7; Short=LPLAT 7; EC=2.3.1.-; AltName: Full=1-acylglycerophosphatidylinositol O-acyltransferase; EC=2.3.1.n4; AltName: Full=Bladder and breast carcinoma-overexpressed gene 1 protein; AltName: Full=Leukocyte rec	9	26.5897	26.3577	26.1281	26.5642	27.9929	27.6792	25.933	26.2037	26.3152	27.5746	27.2935	26.8076	26.3827	27.0025	27.0262	0.0218453	bc	a	c	ab	abc	-	+	-	-	-	-0.322795	-0.696554	-1.06643	1.64763	1.14442	1.54304	0.109007	-1.01712	0.403036	-1.46018	-1.75274	-0.253502	-0.76707	-0.539009	0.16979	0.125703	0.30222	0.0397512	0.161606	0.0921733
MIPEP_HUMAN	MIPEP	>MIPEP_HUMAN Mitochondrial intermediate peptidase; Short=MIP; EC=3.4.24.59; Flags: Precursor; Accession=Q99797; Q5JV15; Q5T9Q9; Q96G65; [Homo sapiens (Human)]	9	10.1537	10.1537	10.1537	26.0991	25.6487	26.1451	10.1537	10.1537	10.1537	10.1537	10.1537	24.3005	24.3481	10.1537	10.1537	0.0218581	b	a	b	ab	ab	-	+	-	-	-				0.219578	2.47787	1.72089						0.143356	0.074959			0.000100308	NA	0.42265	0.42265	0.000100308
ACOT1_HUMAN	ACOT1	>ACOT1_HUMAN Acyl-coenzyme A thioesterase 1; Short=Acyl-CoA thioesterase 1; EC=3.1.2.2; AltName: Full=CTE-I; AltName: Full=CTE-Ib; AltName: Full=Inducible cytosolic acyl-coenzyme A thioester hydrolase; AltName: Full=Long chain acyl-CoA thioester hydrolase;	17	26.8249	27.5978	26.9994	27.5827	28.4379	28.1099	26.3258	26.8547	26.9951	27.5759	26.8912	27.7934	27.6259	27.4131	27.1832	0.0223209	ab	a	b	ab	ab	-	+	-	-	-	-0.947101	0.45384	-0.630684	0.293053	2.07382	1.56601	-0.800125	-0.796534	-0.446718	-0.745213	-1.79623	-0.663322	-0.0198529	-0.36323	0.0382054	0.0577299	0.252871	0.480341	0.38886	0.0161113
RUVB1_HUMAN	RUVBL1	>RUVB1_HUMAN RuvB-like 1; EC=3.6.4.12; AltName: Full=49 kDa TATA box-binding protein-interacting protein; Short=49 kDa TBP-interacting protein; AltName: Full=54 kDa erythrocyte cytosolic protein; Short=ECP-54; AltName: Full=INO80 complex subunit H; AltName	16	28.4543	28.3137	28.2639	28.7936	28.0804	28.5435	27.8641	26.9873	27.8362	27.9597	28.0126	27.9047	27.9937	27.5653	27.0917	0.0225888	ab	a	b	ab	b	-	+	-	-	-	0.96803	0.682574	0.581319	0.274845	1.44399	1.71825	0.523103	-0.0285048	-0.328241	-0.217712	-0.69063	0.0960588	-0.980826	-1.38092	-1.89283	0.606113	0.10789	0.00877893	0.0867025	0.0685586
DHB12_HUMAN	HSD17B12	>DHB12_HUMAN Very-long-chain 3-oxoacyl-CoA reductase {ECO:0000305}; EC=1.1.1.330 {ECO:0000269|PubMed:12482854}; AltName: Full=17-beta-hydroxysteroid dehydrogenase 12 {ECO:0000303|PubMed:16166196}; Short=17-beta-HSD 12 {ECO:0000303|PubMed:16166196}; AltName	18	29.1628	29.7078	28.6417	29.0592	30.7119	29.3796	28.8996	29.0165	28.7967	28.3729	28.0841	27.414	28.8926	28.8408	28.5187	0.0229749	ab	a	ab	b	ab	-	+	-	-	-	0.355546	1.09274	-0.349349	0.276567	1.75212	1.68716	-0.79782	-2.00972	-1.41979	0.871907	-0.249009	-0.0189047	0.593205	0.00596228	-0.0570714	0.418751	0.479687	0.0445455	0.305306	0.248341
DHX9_HUMAN	DHX9	>DHX9_HUMAN ATP-dependent RNA helicase A; Short=RHA; EC=3.6.4.13; AltName: Full=DEAH box protein 9; AltName: Full=Leukophysin; Short=LKP; AltName: Full=Nuclear DNA helicase II; Short=NDH II; Accession=Q08211; B2RNV4; Q05CI5; Q12803; Q32Q22; Q5VY62; Q6PD69;	64	30.7759	31.153	30.8751	30.5481	31.2257	31.3619	30.1176	30.5609	30.4999	30.5371	30.8256	30.6378	30.0769	30.4297	30.3985	0.0230244	ab	a	bc	abc	c	-	+	-	-	-	0.287751	1.2952	0.552645	-0.0148107	2.02152	1.59909	-0.892041	-1.49115	-1.50266	0.434718	0.758212	0.584482	0.161995	-0.453703	-0.0619362	0.717367	0.0408703	0.135935	0.0165743	0.104656
UBXN4_HUMAN	UBXN4	>UBXN4_HUMAN UBX domain-containing protein 4; AltName: Full=Erasin; AltName: Full=UBX domain-containing protein 2; Accession=Q92575; A8K9W4; Q4ZG56; Q8IYM5; [Homo sapiens (Human)]	3	25.1383	24.7623	10.1537	24.9882	24.6798	25.0157	10.1537	10.1537	10.1537	24.7584	10.1537	24.0867	10.1537	10.1537	10.1537	0.0232294	ab	a	b	ab	b	-	+	-	-	-	1.08034	1.03056		0.324803	0.71683	2.13188				-0.114748		0.977244				0.427124	0.183569	0.961533	0.183569	5.33567e-05
HCD2_HUMAN	HSD17B10	>HCD2_HUMAN 3-hydroxyacyl-CoA dehydrogenase type-2; EC=1.1.1.35; AltName: Full=17-beta-hydroxysteroid dehydrogenase 10; Short=17-beta-HSD 10; EC=1.1.1.51; AltName: Full=3-hydroxy-2-methylbutyryl-CoA dehydrogenase; EC=1.1.1.178; AltName: Full=3-hydroxyacyl-	21	30.1195	29.981	30.0432	30.5251	31.1338	30.8372	29.9136	28.8107	29.9407	30.5584	29.9603	30.427	30.3302	29.8615	29.637	0.023321	ab	a	b	ab	ab	-	+	-	-	-	-0.0350086	-0.288806	-0.174816	0.399991	2.41772	2.06409	-1.00973	-0.901141	-0.421791	-0.271516	0.0731875	0.197259	-0.35179	0.0528305	-0.839249	0.0409011	0.316115	0.276421	0.660817	0.0569707
MPCP_HUMAN	SLC25A3	>MPCP_HUMAN Phosphate carrier protein, mitochondrial; AltName: Full=Phosphate transport protein; Short=PTP; AltName: Full=Solute carrier family 25 member 3; Flags: Precursor; Accession=Q00325; B3KS34; Q7Z7N7; Q96A03; [Homo sapiens (Human)]	19	30.8296	30.9344	30.5458	30.6954	32.1428	32.0447	30.0904	30.5172	30.3441	30.766	30.5376	30.6689	30.7168	30.8512	30.9344	0.0235005	ab	a	b	b	ab	-	+	-	-	-	-0.0209283	0.167439	-0.531512	0.329424	2.04749	1.37753	-1.2848	-0.836394	-0.946632	0.531556	1.22993	0.386727	-1.181	0.101718	0.108999	0.202597	0.0563069	0.45862	0.659685	0.0984253
CRCC2_HUMAN	CROCC2	>CRCC2_HUMAN Putative ciliary rootlet coiled-coil protein 2 {ECO:0000305}; Accession=H7BZ55; [Homo sapiens (Human)]	84	23.1416	21.6017	22.4338	32.5744	29.8175	32.3898	22.2959	22.0207	23.2622	23.0415	22.0707	23.5086	24.2412	10.1537	24.0541	0.0238231	b	a	b	ab	b	-	+	-	-	-	-0.119793	-0.411563	-0.253906	-0.0304014	1.837	1.91881	-0.765419	-1.73674	-1.52261	0.374486	0.122708	0.334578	0.261363		0.111442	0.0028937	0.829869	0.477287	0.597032	0.00392186
MIMIT_HUMAN	NDUFAF2	>MIMIT_HUMAN Mimitin, mitochondrial; AltName: Full=B17.2-like; Short=B17.2L; AltName: Full=Myc-induced mitochondrial protein; Short=MMTN; AltName: Full=NADH dehydrogenase [ubiquinone] 1 alpha subcomplex assembly factor 2; AltName: Full=NDUFA12-like protein	5	10.1537	10.1537	10.1537	24.5049	25.8538	25.0043	10.1537	10.1537	10.1537	10.1537	24.6029	25.0858	10.1537	24.4551	10.1537	0.024695	b	a	b	ab	ab	-	+	-	-	-				-0.0593248	1.84601	1.7964					-0.128011	0.744325		0.228297		0.000691327	NA	0.183614	0.42265	0.000691327
ODF3B_HUMAN	ODF3B	>ODF3B_HUMAN Outer dense fiber protein 3B; AltName: Full=Outer dense fiber protein 3-like protein 3; Accession=A8MYP8; A0PK18; [Homo sapiens (Human)]	11	10.1537	26.3146	10.1537	28.3079	26.8039	27.4419	10.1537	10.1537	10.1537	10.1537	10.1537	10.1537	25.9003	10.1537	10.1537	0.0255915	ab	a	b	b	ab	-	+	-	-	-		1.28583		-0.023126	1.68869	2.0371							-0.0980374			0.155379	0.42265	0.42265	0.98623	0.000629378
RT07_HUMAN	MRPS7	>RT07_HUMAN 28S ribosomal protein S7, mitochondrial; Short=MRP-S7; Short=S7mt; AltName: Full=bMRP-27a; Short=bMRP27a; Flags: Precursor; Accession=Q9Y2R9; B2R9N5; Q53GD6; [Homo sapiens (Human)]	5	10.1537	10.1537	10.1537	24.8696	24.7116	24.88	10.1537	10.1537	10.1537	24.9415	10.1537	23.8161	24.474	10.1537	10.1537	0.025779	b	a	b	ab	ab	-	+	-	-	-				0.197698	2.45283	2.0816				-0.780887		-0.627818	-0.215607			1.38015e-05	NA	0.184141	0.42265	1.38015e-05
TM9S2_HUMAN	TM9SF2	>TM9S2_HUMAN Transmembrane 9 superfamily member 2; AltName: Full=p76; Flags: Precursor; Accession=Q99805; A8K399; Q2TAY5; [Homo sapiens (Human)]	12	27.5627	27.9605	27.6189	27.6523	28.6428	28.4058	27.4884	27.5039	27.3367	27.6507	27.3229	27.057	27.6402	27.5266	27.5016	0.0259034	ab	a	b	b	ab	-	+	-	-	-	-0.235052	0.745706	-0.0966703	0.380745	2.29336	1.84383	-0.699764	-0.72839	-0.915624	-0.481434	-0.477422	-1.29743	-0.309405	0.0271569	-0.454105	0.217411	0.148436	0.162319	0.332123	0.113695
TIM50_HUMAN	TIMM50	>TIM50_HUMAN Mitochondrial import inner membrane translocase subunit TIM50; Flags: Precursor; Accession=Q3ZCQ8; Q330K1; Q6QA00; Q96FJ5; Q96GY2; Q9H370; [Homo sapiens (Human)]	11	26.6358	26.5177	26.1668	26.8931	27.3621	27.4644	26.6857	25.6654	26.0649	27.0322	26.3538	26.4977	26.638	26.3437	26.3307	0.0263692	ab	a	b	ab	ab	-	+	-	-	-	0.124105	-0.124258	-0.862157	0.753116	1.99745	2.18079	-0.0202995	-0.730629	-1.12587	0.332164	-0.557346	-0.0733469	-0.29925	-0.66604	-0.874904	0.025731	0.429641	0.499239	0.988549	0.0444111
SPRY4_HUMAN	SPRYD4	>SPRY4_HUMAN SPRY domain-containing protein 4; Accession=Q8WW59; A8K7A5; [Homo sapiens (Human)]	7	10.1537	10.1537	10.1537	25.2067	25.7264	25.6781	23.9742	10.1537	10.1537	10.1537	10.1537	10.1537	24.7825	10.1537	10.1537	0.0264029	b	a	ab	b	ab	-	+	-	-	-				0.290914	2.30734	1.93332	-0.250533						-0.164826			0.00011611	0.42265	NA	0.42265	0.144056
QCR8_HUMAN	UQCRQ	>QCR8_HUMAN Cytochrome b-c1 complex subunit 8; AltName: Full=Complex III subunit 8; AltName: Full=Complex III subunit VIII; AltName: Full=Ubiquinol-cytochrome c reductase complex 9.5 kDa protein; AltName: Full=Ubiquinol-cytochrome c reductase complex ubiqu	10	27.9505	27.5246	27.4415	28.0214	28.8221	28.7183	27.3565	27.6	27.2693	28.1357	27.4226	27.5714	28.3462	27.6781	27.5564	0.0279346	b	a	b	ab	ab	-	+	-	-	-	0.25109	-0.619481	-0.789258	0.309136	2.60124	1.87225	-0.916907	-0.835377	-0.321673	-0.531171	-1.08953	-0.549562	-0.193624	0.0944077	0.00209541	0.0511293	0.29538	0.805462	0.497026	0.0339233
RPN1_HUMAN	RPN1	>RPN1_HUMAN Dolichyl-diphosphooligosaccharide--protein glycosyltransferase subunit 1; EC=2.4.99.18; AltName: Full=Dolichyl-diphosphooligosaccharide--protein glycosyltransferase 67 kDa subunit; AltName: Full=Ribophorin I; Short=RPN-I; AltName: Full=Ribophor	43	31.1785	31.2882	30.7166	31.6239	32.6301	32.0558	31.492	31.3061	31.2012	31.7265	31.2773	31.0379	31.5515	31.2341	31.1015	0.0280031	b	a	ab	ab	b	-	+	-	-	-	-0.542814	-0.304183	-1.54745	0.416291	2.29629	2.31909	-0.638078	-0.273511	-0.144271	-0.836307	-0.255222	0.0775693	-0.560286	-0.36471	-0.334208	0.0487547	0.259946	0.345737	0.35076	0.108584
P4HA2_HUMAN	P4HA2	>P4HA2_HUMAN Prolyl 4-hydroxylase subunit alpha-2; Short=4-PH alpha-2; EC=1.14.11.2; AltName: Full=Procollagen-proline,2-oxoglutarate-4-dioxygenase subunit alpha-2; Flags: Precursor; Accession=O15460; D3DQ85; D3DQ86; Q8WWN0; [Homo sapiens (Human)]	6	10.1537	10.1537	10.1537	25.0922	24.66	24.013	25.1598	10.1537	23.842	10.1537	10.1537	10.1537	24.4691	10.1537	10.1537	0.028357	b	a	ab	b	ab	-	+	-	-	-				0.919625	1.81359	1.72601	0.165015		-1.09251				0.280591			0.000471626	0.184363	NA	0.42265	0.416934
MRGRF_HUMAN	MRGPRF	>MRGRF_HUMAN Mas-related G-protein coupled receptor member F; Short=Mas-related gene F protein; AltName: Full=G-protein coupled receptor 140; AltName: Full=G-protein coupled receptor 168; Accession=Q96AM1; B3KV43; Q8NBK8; [Homo sapiens (Human)]	4	10.1537	10.1537	10.1537	26.7684	26.25	25.4407	10.1537	25.8886	27.398	10.1537	10.1537	10.1537	10.1537	10.1537	25.9801	0.0297952	b	a	ab	b	ab	-	+	-	-	-				0.124703	2.48966	2.11485		-0.861176	-0.944042						-0.307386	0.000582538	0.184357	NA	0.42265	0.45988
FAH2A_HUMAN;FAH2B_HUMAN	FAHD2A	>FAH2A_HUMAN Fumarylacetoacetate hydrolase domain-containing protein 2A; EC=3.-.-.-; Accession=Q96GK7; Q9Y3B0; [Homo sapiens (Human)];>FAH2B_HUMAN Fumarylacetoacetate hydrolase domain-containing protein 2B; EC=3.-.-.-; Accession=Q6P2I3; D3DXH7; Q8NDK1; [Ho	6;5	25.4784	10.1537	10.1537	25.4897	26.0635	26.5088	10.1537	10.1537	24.9884	10.1537	10.1537	10.1537	10.1537	10.1537	10.1537	0.031026	ab	a	ab	b	b	-	+	-	-	-	1.33515			0.614565	1.88695	2.19734			0.318004							0.169378	0.982773	0.42265	0.42265	0.157371
CNPY2_HUMAN	CNPY2	>CNPY2_HUMAN Protein canopy homolog 2; AltName: Full=MIR-interacting saposin-like protein; AltName: Full=Putative secreted protein Zsig9; AltName: Full=Transmembrane protein 4; Flags: Precursor; Accession=Q9Y2B0; B2R7B9; Q9UHE9; [Homo sapiens (Human)]	14	26.775	27.8718	27.3367	28.1061	29.7173	28.8707	27.868	28.1147	27.3743	28.0725	27.9572	27.4985	28.0058	28.1449	27.8894	0.0311813	b	a	ab	ab	ab	-	+	-	-	-	-1.77562	-0.150639	-0.943459	0.707775	2.12705	1.69085	-0.234227	-1.3806	-1.17419	0.770642	-0.436165	0.192678	0.51064	-0.718879	-0.398603	0.0569273	0.307112	0.246675	0.156923	0.124182
RAB5B_HUMAN	RAB5B	>RAB5B_HUMAN Ras-related protein Rab-5B; Accession=P61020; A8K982; B4DKD7; P35239; P35277; Q6PIK9; Q86TH0; Q8IXL2; [Homo sapiens (Human)]	8	25.5427	25.8772	25.9142	26.2683	26.1207	26.3535	26.0004	25.1352	25.7067	25.2934	25.7239	25.8081	25.3466	25.4288	25.5847	0.0314272	ab	a	b	b	b	-	+	-	-	-	-0.550553	0.381455	0.484558	0.332633	1.91779	2.034	-1.30824	-1.28509	-0.905519	0.349989	-0.584255	0.0711626	0.459284	0.40924	-0.534307	0.0373199	0.601858	0.44468	0.0923083	0.121883
ATAD1_HUMAN	ATAD1	>ATAD1_HUMAN ATPase family AAA domain-containing protein 1; EC=3.6.1.3; AltName: Full=Thorase; Accession=Q8NBU5; D3DR26; Q6DKG1; Q6P4B9; Q8N3G1; Q8WYR9; Q969Y3; [Homo sapiens (Human)]	5	10.1537	10.1537	10.1537	26.3738	26.254	26.4191	25.54	10.1537	10.1537	10.1537	10.1537	25.6754	10.1537	10.1537	10.1537	0.031585	b	a	ab	ab	b	-	+	-	-	-				0.0841555	1.84194	1.52464	-0.486989					0.533255				9.24974e-06	0.42265	0.42265	NA	0.163621
OST48_HUMAN	DDOST	>OST48_HUMAN Dolichyl-diphosphooligosaccharide--protein glycosyltransferase 48 kDa subunit; Short=DDOST 48 kDa subunit; Short=Oligosaccharyl transferase 48 kDa subunit; EC=2.4.99.18; Flags: Precursor; Accession=P39656; B2RDQ4; B4DJE3; B4DLI2; O43244; Q5VWA	19	29.8011	30.0257	29.5735	30.393	31.5272	30.7713	30.4414	29.8779	29.9881	30.2748	30.093	29.7991	30.5357	30.0744	29.9595	0.03291	b	a	ab	b	ab	-	+	-	-	-	-0.843213	-0.378936	-1.31367	0.252968	2.20472	2.01128	-0.0519905	-0.656811	-1.31416	0.345466	-0.106921	0.303496	0.240473	-0.164879	-0.424952	0.0660581	0.23957	0.250897	0.156042	0.124537
NIPS2_HUMAN		>NIPS2_HUMAN Protein NipSnap homolog 2; Short=NipSnap2; AltName: Full=Glioblastoma-amplified sequence; Accession=O75323; C9IYJ3; O43801; Q53X96; [Homo sapiens (Human)]	15	27.7983	28.147	27.9621	27.8817	29.3715	29.0722	27.4936	27.2602	28.0089	27.5109	27.1897	27.7933	27.902	27.3734	27.8938	0.0330538	ab	a	b	b	ab	-	+	-	-	-	-0.185153	0.389967	0.0849833	0.193788	2.33122	1.89928	-1.4575	-0.517193	-1.31545	0.194449	-0.166824	0.0526164	-0.0605046	-0.19068	-0.0451155	0.214563	0.220938	0.0957382	0.305014	0.103689
RM40_HUMAN	MRPL40	>RM40_HUMAN 39S ribosomal protein L40, mitochondrial; Short=L40mt; Short=MRP-L40; AltName: Full=Nuclear localization signal-containing protein deleted in velocardiofacial syndrome; AltName: Full=Up-regulated in metastasis; Flags: Precursor; Accession=Q9NQ5	3	10.1537	24.2974	10.1537	24.732	24.8419	24.7531	10.1537	10.1537	10.1537	10.1537	10.1537	10.1537	10.1537	24.1776	10.1537	0.0333038	ab	a	b	b	ab	-	+	-	-	-		1.32851		0.0950444	2.29479	2.08886								0.347136		0.170367	0.42265	0.42265	0.995487	5.30105e-06
PGES2_HUMAN	PTGES2	>PGES2_HUMAN Prostaglandin E synthase 2; AltName: Full=Membrane-associated prostaglandin E synthase-2 {ECO:0000303|PubMed:12804604}; Short=mPGE synthase-2 {ECO:0000303|PubMed:12804604}; AltName: Full=Microsomal prostaglandin E synthase 2; Short=mPGES-2; Al	13	25.7381	25.8937	25.6817	25.7336	27.5022	26.7636	24.4161	24.9349	25.3164	26.5733	25.208	25.9762	25.6145	25.81	25.3242	0.0342513	ab	a	b	ab	ab	-	+	-	-	-	-0.0365948	0.169449	-0.111407	0.435003	2.65437	1.70521	-0.909837	-0.232876	-0.469293	0.0404384	-0.0792646	0.0576758	-0.663739	-0.580615	-0.880834	0.22158	0.0700781	0.745454	0.316859	0.0544698
TP53B_HUMAN	TP53BP1	>TP53B_HUMAN Tumor suppressor p53-binding protein 1; Short=53BP1; Short=p53-binding protein 1; Short=p53BP1; Accession=Q12888; F8VY86; Q2M1Z7; Q4LE46; Q5FWZ3; Q7Z3U4; [Homo sapiens (Human)]	5	10.1537	10.1537	10.1537	25.7446	10.1537	25.7395	10.1537	10.1537	10.1537	10.1537	10.1537	10.1537	10.1537	10.1537	10.1537	0.0343136	b	a	b	b	b	-	+	-	-	-				0.267267		1.89343										0.183503	NA	NA	NA	0.183503
RCN2_HUMAN	RCN2	>RCN2_HUMAN Reticulocalbin-2; AltName: Full=Calcium-binding protein ERC-55; AltName: Full=E6-binding protein; Short=E6BP; Flags: Precursor; Accession=Q14257; A8MTG6; F8WCY5; Q53XN8; [Homo sapiens (Human)]	6	10.1537	10.1537	10.1537	10.1537	26.1185	26.1248	10.1537	10.1537	10.1537	10.1537	10.1537	10.1537	10.1537	10.1537	10.1537	0.0343136	b	a	b	b	b	-	+	-	-	-					2.75214	1.74823										0.183503	NA	NA	NA	0.183503
MUC1_HUMAN	MUC1	>MUC1_HUMAN Mucin-1; Short=MUC-1; AltName: Full=Breast carcinoma-associated antigen DF3; AltName: Full=Cancer antigen 15-3; Short=CA 15-3; AltName: Full=Carcinoma-associated mucin; AltName: Full=Episialin; AltName: Full=H23AG; AltName: Full=Krebs von den L	5	10.1537	10.1537	10.1537	10.1537	28.4635	28.4562	10.1537	10.1537	10.1537	10.1537	10.1537	10.1537	10.1537	10.1537	10.1537	0.0343136	b	a	b	b	b	-	+	-	-	-					2.44076	2.15811										0.183503	NA	NA	NA	0.183503
PON3_HUMAN	PON3	>PON3_HUMAN Serum paraoxonase/lactonase 3; EC=3.1.1.2; EC=3.1.1.81; EC=3.1.8.1; Accession=Q15166; A4D1H8; O75855; O76060; Q6IRU9; Q8IX97; Q9BZH9; [Homo sapiens (Human)]	8	10.1537	10.1537	10.1537	10.1537	26.8156	26.8085	10.1537	10.1537	10.1537	10.1537	10.1537	10.1537	10.1537	10.1537	10.1537	0.0343136	b	a	b	b	b	-	+	-	-	-					2.3787	1.49616										0.183503	NA	NA	NA	0.183503
SYFM_HUMAN	FARS2	>SYFM_HUMAN Phenylalanine--tRNA ligase, mitochondrial; EC=6.1.1.20; AltName: Full=Phenylalanyl-tRNA synthetase; Short=PheRS; Flags: Precursor; Accession=O95363; B2R664; Q53F66; Q5TCS3; Q6FG29; Q9NPY7; Q9P062; [Homo sapiens (Human)]	2	10.1537	10.1537	10.1537	10.1537	24.392	24.3779	10.1537	10.1537	10.1537	10.1537	10.1537	10.1537	10.1537	10.1537	10.1537	0.0343136	b	a	b	b	b	-	+	-	-	-					2.34658	2.20434										0.183504	NA	NA	NA	0.183504
RM03_HUMAN	MRPL3	>RM03_HUMAN 39S ribosomal protein L3, mitochondrial; Short=L3mt; Short=MRP-L3; Accession=P09001; Q6IBT2; [Homo sapiens (Human)]	4	10.1537	10.1537	10.1537	10.1537	24.7962	24.7802	10.1537	10.1537	10.1537	10.1537	10.1537	10.1537	10.1537	10.1537	10.1537	0.0343136	b	a	b	b	b	-	+	-	-	-					2.30333	1.6434										0.183504	NA	NA	NA	0.183504
CEP83_HUMAN	CEP83	>CEP83_HUMAN Centrosomal protein of 83 kDa; Short=Cep83; AltName: Full=Coiled-coil domain-containing protein 41; AltName: Full=Renal carcinoma antigen NY-REN-58; Accession=Q9Y592; A4FVB1; Q08AP1; [Homo sapiens (Human)]	4	10.1537	10.1537	10.1537	32.8866	10.1537	32.8603	10.1537	10.1537	10.1537	10.1537	10.1537	10.1537	10.1537	10.1537	10.1537	0.0343137	b	a	b	b	b	-	+	-	-	-				0.720338		1.73668										0.183504	NA	NA	NA	0.183504
RAGE_HUMAN	AGER	>RAGE_HUMAN Advanced glycosylation end product-specific receptor; AltName: Full=Receptor for advanced glycosylation end products; Flags: Precursor; Accession=Q3L1R6; Q3L1R7; Q3L1R8; Q3L1S0; Q86SN1; Q9H2X7; Q9Y3R3; V5R6A3; [Homo sapiens (Human)]	5	10.1537	10.1537	10.1537	10.1537	27.9231	27.9021	10.1537	10.1537	10.1537	10.1537	10.1537	10.1537	10.1537	10.1537	10.1537	0.0343137	b	a	b	b	b	-	+	-	-	-					1.7369	1.64424										0.183504	NA	NA	NA	0.183504
DJB13_HUMAN	DNAJB13	>DJB13_HUMAN DnaJ homolog subfamily B member 13; AltName: Full=Testis and spermatogenesis cell-related protein 6; AltName: Full=Testis spermatocyte apoptosis-related gene 6 protein; AltName: Full=Testis spermatogenesis apoptosis-related gene 3 protein; Alt	3	10.1537	10.1537	10.1537	24.826	10.1537	24.855	10.1537	10.1537	10.1537	10.1537	10.1537	10.1537	10.1537	10.1537	10.1537	0.0343138	b	a	b	b	b	-	+	-	-	-				0.277072		1.93039										0.183504	NA	NA	NA	0.183504
GFPT1_HUMAN	GFPT1	>GFPT1_HUMAN Glutamine--fructose-6-phosphate aminotransferase [isomerizing] 1; EC=2.6.1.16 {ECO:0000250|UniProtKB:P82808}; AltName: Full=D-fructose-6-phosphate amidotransferase 1; AltName: Full=Glutamine:fructose-6-phosphate amidotransferase 1; Short=GFAT	4;1	10.1537	10.1537	10.1537	24.5923	24.6459	10.1537	10.1537	10.1537	10.1537	10.1537	10.1537	10.1537	10.1537	10.1537	10.1537	0.0343145	b	a	b	b	b	-	+	-	-	-				0.253414	1.70765											0.183505	NA	NA	NA	0.183505
CP4X1_HUMAN	CYP4X1	>CP4X1_HUMAN Cytochrome P450 4X1; EC=1.14.14.1; AltName: Full=CYPIVX1; Accession=Q8N118; G3V1U1; Q5VVE5; Q6ZN67; Q8NAZ3; [Homo sapiens (Human)]	3	10.1537	10.1537	10.1537	10.1537	24.4679	24.5275	10.1537	10.1537	10.1537	10.1537	10.1537	10.1537	10.1537	10.1537	10.1537	0.0343148	b	a	b	b	b	-	+	-	-	-					1.61405	1.78882										0.183505	NA	NA	NA	0.183505
TMM68_HUMAN	TMEM68	>TMM68_HUMAN Transmembrane protein 68; Accession=Q96MH6; Q658X6; Q8WUD2; [Homo sapiens (Human)]	3	10.1537	10.1537	10.1537	10.1537	24.881	24.9441	10.1537	10.1537	10.1537	10.1537	10.1537	10.1537	10.1537	10.1537	10.1537	0.0343149	b	a	b	b	b	-	+	-	-	-					1.34456	1.69782										0.183505	NA	NA	NA	0.183505
K319L_HUMAN	KIAA0319L	>K319L_HUMAN Dyslexia-associated protein KIAA0319-like protein {ECO:0000305|PubMed:20697954}; AltName: Full=Adeno-associated virus receptor {ECO:0000303|PubMed:26814968}; Short=AAVR {ECO:0000303|PubMed:26814968}; Accession=Q8WY39; Q8WYZ5; Q96IC3; Q96JJ0; Q	2	10.1537	10.1537	10.1537	10.1537	23.3353	23.3935	10.1537	10.1537	10.1537	10.1537	10.1537	10.1537	10.1537	10.1537	10.1537	0.034315	b	a	b	b	b	-	+	-	-	-					2.43963	1.86472										0.183505	NA	NA	NA	0.183505
MYO5C_HUMAN	MYO5C	>MYO5C_HUMAN Unconventional myosin-Vc; Accession=Q9NQX4; Q6P1W8; [Homo sapiens (Human)]	6	10.1537	10.1537	10.1537	10.1537	24.424	24.5024	10.1537	10.1537	10.1537	10.1537	10.1537	10.1537	10.1537	10.1537	10.1537	0.0343157	b	a	b	b	b	-	+	-	-	-					1.87795	1.25119										0.183506	NA	NA	NA	0.183506
PXMP2_HUMAN	PXMP2	>PXMP2_HUMAN Peroxisomal membrane protein 2; AltName: Full=22 kDa peroxisomal membrane protein; Accession=Q9NR77; [Homo sapiens (Human)]	2	10.1537	10.1537	10.1537	10.1537	22.2056	22.2785	10.1537	10.1537	10.1537	10.1537	10.1537	10.1537	10.1537	10.1537	10.1537	0.0343162	b	a	b	b	b	-	+	-	-	-					2.31972	1.85712										0.183507	NA	NA	NA	0.183507
PHIP_HUMAN	PHIP	>PHIP_HUMAN PH-interacting protein; Short=PHIP; AltName: Full=IRS-1 PH domain-binding protein; AltName: Full=WD repeat-containing protein 11; Accession=Q96H52; Q96ME2; Q9H261; [Homo sapiens (Human)]	7	10.1537	10.1537	10.1537	10.1537	24.7184	24.8084	10.1537	10.1537	10.1537	10.1537	10.1537	10.1537	10.1537	10.1537	10.1537	0.0343163	b	a	b	b	b	-	+	-	-	-					2.33771	1.67721										0.183507	NA	NA	NA	0.183507
MYCBP_HUMAN	MYCBP	>MYCBP_HUMAN C-Myc-binding protein; AltName: Full=Associate of Myc 1; Short=AMY-1; Accession=Q99417; B2R4N0; Q5TA64; Q96HE2; [Homo sapiens (Human)]	4	10.1537	10.1537	10.1537	25.8031	10.1537	25.702	10.1537	10.1537	10.1537	10.1537	10.1537	10.1537	10.1537	10.1537	10.1537	0.0343166	b	a	b	b	b	-	+	-	-	-				0.215108		1.53275										0.183508	NA	NA	NA	0.183508
NUCG_HUMAN	ENDOG	>NUCG_HUMAN Endonuclease G, mitochondrial; Short=Endo G; EC=3.1.30.-; Flags: Precursor; Accession=Q14249; Q5T281; Q9BSP2; [Homo sapiens (Human)]	4	10.1537	10.1537	10.1537	10.1537	24.6933	24.8009	10.1537	10.1537	10.1537	10.1537	10.1537	10.1537	10.1537	10.1537	10.1537	0.0343175	b	a	b	b	b	-	+	-	-	-					2.4978	2.03365										0.183509	NA	NA	NA	0.183509
RM21_HUMAN	MRPL21	>RM21_HUMAN 39S ribosomal protein L21, mitochondrial; Short=L21mt; Short=MRP-L21; Flags: Precursor; Accession=Q7Z2W9; A6NKU0; C9JPR2; [Homo sapiens (Human)]	3	10.1537	10.1537	10.1537	24.1445	10.1537	24.041	10.1537	10.1537	10.1537	10.1537	10.1537	10.1537	10.1537	10.1537	10.1537	0.0343175	b	a	b	b	b	-	+	-	-	-				0.02925		2.01344										0.183509	NA	NA	NA	0.183509
ACOT8_HUMAN	ACOT8	>ACOT8_HUMAN Acyl-coenzyme A thioesterase 8; Short=Acyl-CoA thioesterase 8; EC=3.1.2.27 {ECO:0000269|PubMed:15194431, ECO:0000269|PubMed:9299485}; AltName: Full=Choloyl-coenzyme A thioesterase; AltName: Full=HIV-Nef-associated acyl-CoA thioesterase; AltNam	4	10.1537	10.1537	10.1537	10.1537	24.8974	25.0083	10.1537	10.1537	10.1537	10.1537	10.1537	10.1537	10.1537	10.1537	10.1537	0.0343176	b	a	b	b	b	-	+	-	-	-					2.01808	1.83403										0.183509	NA	NA	NA	0.183509
CFA20_HUMAN	CFAP20	>CFA20_HUMAN Cilia- and flagella-associated protein 20; AltName: Full=Basal body up-regulated protein 22; AltName: Full=Transcription factor IIB; Accession=Q9Y6A4; [Homo sapiens (Human)]	4	10.1537	10.1537	10.1537	25.4141	10.1537	25.5325	10.1537	10.1537	10.1537	10.1537	10.1537	10.1537	10.1537	10.1537	10.1537	0.0343178	b	a	b	b	b	-	+	-	-	-				0.375301		1.51782										0.18351	NA	NA	NA	0.18351
ECHD2_HUMAN	ECHDC2	>ECHD2_HUMAN Enoyl-CoA hydratase domain-containing protein 2, mitochondrial; Flags: Precursor; Accession=Q86YB7; D3DQ36; Q9NV38; [Homo sapiens (Human)]	2	10.1537	10.1537	10.1537	10.1537	25.2802	25.3999	10.1537	10.1537	10.1537	10.1537	10.1537	10.1537	10.1537	10.1537	10.1537	0.034318	b	a	b	b	b	-	+	-	-	-					2.56555	1.61861										0.18351	NA	NA	NA	0.18351
SUV3_HUMAN	SUPV3L1	>SUV3_HUMAN ATP-dependent RNA helicase SUPV3L1, mitochondrial; EC=3.6.4.13; AltName: Full=Suppressor of var1 3-like protein 1; Short=SUV3-like protein 1; Flags: Precursor; Accession=Q8IYB8; A8K301; O43630; [Homo sapiens (Human)]	3	10.1537	10.1537	10.1537	10.1537	24.4568	24.5775	10.1537	10.1537	10.1537	10.1537	10.1537	10.1537	10.1537	10.1537	10.1537	0.0343186	b	a	b	b	b	-	+	-	-	-					2.24628	1.89953										0.183511	NA	NA	NA	0.183511
PCM1_HUMAN	PCM1	>PCM1_HUMAN Pericentriolar material 1 protein; Short=PCM-1; Short=hPCM-1; Accession=Q15154; Q58F13; Q6P1K7; Q8NB85; Q9BWC1; Q9H4A2; [Homo sapiens (Human)]	6	10.1537	10.1537	10.1537	24.3364	10.1537	24.2148	10.1537	10.1537	10.1537	10.1537	10.1537	10.1537	10.1537	10.1537	10.1537	0.0343189	b	a	b	b	b	-	+	-	-	-				1.23917		1.62175										0.183511	NA	NA	NA	0.183511
TMED3_HUMAN	TMED3	>TMED3_HUMAN Transmembrane emp24 domain-containing protein 3; AltName: Full=Membrane protein p24B; AltName: Full=p24 family protein gamma-4; Short=p24gamma4; AltName: Full=p26; Flags: Precursor; Accession=Q9Y3Q3; A8K069; B4DN05; Q2T9F8; [Homo sapiens (Huma	3	10.1537	10.1537	10.1537	10.1537	25.8984	26.0419	10.1537	10.1537	10.1537	10.1537	10.1537	10.1537	10.1537	10.1537	10.1537	0.0343195	b	a	b	b	b	-	+	-	-	-					2.10656	1.16663										0.183512	NA	NA	NA	0.183512
HIG2A_HUMAN	HIGD2A	>HIG2A_HUMAN HIG1 domain family member 2A, mitochondrial; AltName: Full=RCF1 homolog B; Short=RCF1b; Accession=Q9BW72; [Homo sapiens (Human)]	2	10.1537	10.1537	10.1537	10.1537	25.4106	25.2705	10.1537	10.1537	10.1537	10.1537	10.1537	10.1537	10.1537	10.1537	10.1537	0.0343197	b	a	b	b	b	-	+	-	-	-					2.20527	2.04268										0.183512	NA	NA	NA	0.183512
RT23_HUMAN	MRPS23	>RT23_HUMAN 28S ribosomal protein S23, mitochondrial; Short=MRP-S23; Short=S23mt; Accession=Q9Y3D9; B2R6V3; Q96Q24; Q9BWH8; Q9P053; [Homo sapiens (Human)]	5	10.1537	10.1537	10.1537	10.1537	26.1894	26.0278	10.1537	10.1537	10.1537	10.1537	10.1537	10.1537	10.1537	10.1537	10.1537	0.0343209	b	a	b	b	b	-	+	-	-	-					2.07034	2.01256										0.183514	NA	NA	NA	0.183514
RSH4A_HUMAN	RSPH4A	>RSH4A_HUMAN Radial spoke head protein 4 homolog A; AltName: Full=Radial spoke head-like protein 3; Accession=Q5TD94; B4DSI1; Q3KP24; Q5TD95; [Homo sapiens (Human)]	10	10.1537	10.1537	10.1537	27.1917	10.1537	27.0122	10.1537	10.1537	10.1537	10.1537	10.1537	10.1537	10.1537	10.1537	10.1537	0.0343216	b	a	b	b	b	-	+	-	-	-				0.393427		1.55849										0.183515	NA	NA	NA	0.183515
ECHP_HUMAN	EHHADH	>ECHP_HUMAN Peroxisomal bifunctional enzyme; Short=PBE; Short=PBFE; Includes: Enoyl-CoA hydratase/3,2-trans-enoyl-CoA isomerase; EC=4.2.1.17; EC=5.3.3.8; Includes: 3-hydroxyacyl-CoA dehydrogenase; EC=1.1.1.35; Accession=Q08426; A8K6Y3; B4DWG3; D3DNU0; Q58E	13	10.1537	10.1537	10.1537	10.1537	27.5208	27.7301	10.1537	10.1537	10.1537	10.1537	10.1537	10.1537	10.1537	10.1537	10.1537	0.0343239	b	a	b	b	b	-	+	-	-	-					0.94927	1.95266										0.183518	NA	NA	NA	0.183518
PXMP4_HUMAN	PXMP4	>PXMP4_HUMAN Peroxisomal membrane protein 4; AltName: Full=24 kDa peroxisomal intrinsic membrane protein; Accession=Q9Y6I8; A2A2I7; Q9H0T4; [Homo sapiens (Human)]	7	10.1537	10.1537	10.1537	10.1537	27.1791	26.9708	10.1537	10.1537	10.1537	10.1537	10.1537	10.1537	10.1537	10.1537	10.1537	0.0343244	b	a	b	b	b	-	+	-	-	-					1.72726	1.47417										0.183519	NA	NA	NA	0.183519
CMC4_HUMAN		>CMC4_HUMAN Cx9C motif-containing protein 4; AltName: Full=Mature T-cell proliferation 1 neighbor protein; AltName: Full=Mature T-cell proliferation-1 type A; Short=MTCP-1 type A; AltName: Full=Protein p8 MTCP-1; Short=p8MTCP1; Accession=P56277; Q5HYP9; [H	3	10.1537	10.1537	10.1537	10.1537	24.6294	24.8255	10.1537	10.1537	10.1537	10.1537	10.1537	10.1537	10.1537	10.1537	10.1537	0.0343265	b	a	b	b	b	-	+	-	-	-					2.10597	1.92412										0.183522	NA	NA	NA	0.183522
PECR_HUMAN	PECR	>PECR_HUMAN Peroxisomal trans-2-enoyl-CoA reductase; Short=TERP; EC=1.3.1.38; AltName: Full=2,4-dienoyl-CoA reductase-related protein; Short=DCR-RP; AltName: Full=HPDHase; AltName: Full=Short chain dehydrogenase/reductase family 29C member 1; AltName: Full	8	10.1537	10.1537	10.1537	10.1537	27.9308	27.6878	10.1537	10.1537	10.1537	10.1537	10.1537	10.1537	10.1537	10.1537	10.1537	0.0343271	b	a	b	b	b	-	+	-	-	-					2.06703	1.78935										0.183523	NA	NA	NA	0.183523
CFA52_HUMAN	CFAP52	>CFA52_HUMAN Cilia- and flagella-associated protein 52 {ECO:0000312|HGNC:HGNC:16053}; AltName: Full=WD repeat-containing protein 16 {ECO:0000312|HGNC:HGNC:16053}; AltName: Full=WD40-repeat protein up-regulated in HCC {ECO:0000303|PubMed:15967112}; Accessio	3	10.1537	10.1537	10.1537	25.0118	10.1537	25.2202	10.1537	10.1537	10.1537	10.1537	10.1537	10.1537	10.1537	10.1537	10.1537	0.0343275	b	a	b	b	b	-	+	-	-	-				0.246737		2.24448										0.183523	NA	NA	NA	0.183523
PKP3_HUMAN	PKP3	>PKP3_HUMAN Plakophilin-3; Accession=Q9Y446; F8J390; Q53EX8; [Homo sapiens (Human)]	4	10.1537	10.1537	10.1537	10.1537	24.1009	24.3102	10.1537	10.1537	10.1537	10.1537	10.1537	10.1537	10.1537	10.1537	10.1537	0.0343295	b	a	b	b	b	-	+	-	-	-					2.2874	1.7189										0.183526	NA	NA	NA	0.183526
GCSH_HUMAN	GCSH	>GCSH_HUMAN Glycine cleavage system H protein, mitochondrial; AltName: Full=Lipoic acid-containing protein; Flags: Precursor; Accession=P23434; Q9H1E9; [Homo sapiens (Human)]	2	10.1537	10.1537	10.1537	10.1537	25.5489	25.7956	10.1537	10.1537	10.1537	10.1537	10.1537	10.1537	10.1537	10.1537	10.1537	0.0343317	b	a	b	b	b	-	+	-	-	-					1.6192	1.88613										0.183529	NA	NA	NA	0.183529
GABT_HUMAN	ABAT	>GABT_HUMAN 4-aminobutyrate aminotransferase, mitochondrial; EC=2.6.1.19; AltName: Full=(S)-3-amino-2-methylpropionate transaminase; EC=2.6.1.22; AltName: Full=GABA aminotransferase; Short=GABA-AT; AltName: Full=Gamma-amino-N-butyrate transaminase; Short=G	5	10.1537	10.1537	10.1537	10.1537	24.604	24.8395	10.1537	10.1537	10.1537	10.1537	10.1537	10.1537	10.1537	10.1537	10.1537	0.0343323	b	a	b	b	b	-	+	-	-	-					2.48851	1.48559										0.18353	NA	NA	NA	0.18353
TM163_HUMAN	TMEM163	>TM163_HUMAN Transmembrane protein 163; Accession=Q8TC26; Q53QM3; Q53SV7; Q69YH3; Q9UFG3; [Homo sapiens (Human)]	2	10.1537	10.1537	10.1537	10.1537	24.6831	24.4395	10.1537	10.1537	10.1537	10.1537	10.1537	10.1537	10.1537	10.1537	10.1537	0.0343341	b	a	b	b	b	-	+	-	-	-					1.70498	1.80658										0.183533	NA	NA	NA	0.183533
CCD57_HUMAN	CCDC57	>CCD57_HUMAN Coiled-coil domain-containing protein 57; Accession=Q2TAC2; A6NP51; A8MQC7; Q8IWG2; Q8TER3; [Homo sapiens (Human)]	5	10.1537	10.1537	10.1537	25.0916	10.1537	24.822	10.1537	10.1537	10.1537	10.1537	10.1537	10.1537	10.1537	10.1537	10.1537	0.0343373	b	a	b	b	b	-	+	-	-	-				0.057667		2.20898										0.183537	NA	NA	NA	0.183537
RT06_HUMAN	MRPS6	>RT06_HUMAN 28S ribosomal protein S6, mitochondrial; Short=MRP-S6; Short=S6mt; Accession=P82932; B2R573; Q96Q64; Q9BSK8; Q9BW89; [Homo sapiens (Human)]	4	10.1537	10.1537	10.1537	10.1537	25.0323	24.7305	10.1537	10.1537	10.1537	10.1537	10.1537	10.1537	10.1537	10.1537	10.1537	0.0343437	b	a	b	b	b	-	+	-	-	-					1.53379	2.39022										0.183546	NA	NA	NA	0.183546
FXL20_HUMAN	FBXL20	>FXL20_HUMAN F-box/LRR-repeat protein 20; AltName: Full=F-box and leucine-rich repeat protein 20; AltName: Full=F-box/LRR-repeat protein 2-like; Accession=Q96IG2; A8K729; Q38J52; [Homo sapiens (Human)]	3;1	10.1537	10.1537	10.1537	10.1537	24.6392	24.3271	10.1537	10.1537	10.1537	10.1537	10.1537	10.1537	10.1537	10.1537	10.1537	0.0343476	b	a	b	b	b	-	+	-	-	-					2.3229	1.06407										0.183552	NA	NA	NA	0.183552
XPP3_HUMAN	XPNPEP3	>XPP3_HUMAN Probable Xaa-Pro aminopeptidase 3; Short=X-Pro aminopeptidase 3; EC=3.4.11.9; AltName: Full=Aminopeptidase P3; Short=APP3; Accession=Q9NQH7; B2R9G1; B7Z790; B7Z7B2; Q6I9V9; Q8NDA6; Q9BV27; Q9BVH0; [Homo sapiens (Human)]	2	10.1537	10.1537	10.1537	10.1537	24.9348	25.2617	10.1537	10.1537	10.1537	10.1537	10.1537	10.1537	10.1537	10.1537	10.1537	0.0343479	b	a	b	b	b	-	+	-	-	-					2.59441	1.35299										0.183552	NA	NA	NA	0.183552
CI117_HUMAN		>CI117_HUMAN Uncharacterized protein C9orf117; Accession=Q5JU67; A5D8T9; [Homo sapiens (Human)]	2	10.1537	10.1537	10.1537	24.1953	10.1537	24.5182	10.1537	10.1537	10.1537	10.1537	10.1537	10.1537	10.1537	10.1537	10.1537	0.0343506	b	a	b	b	b	-	+	-	-	-				0.284558		1.58449										0.183556	NA	NA	NA	0.183556
LRRK2_HUMAN	LRRK2	>LRRK2_HUMAN Leucine-rich repeat serine/threonine-protein kinase 2; EC=2.7.11.1; AltName: Full=Dardarin; Accession=Q5S007; A6NJU2; Q6ZS50; Q8NCX9; [Homo sapiens (Human)]	6	10.1537	10.1537	10.1537	10.1537	25.7844	25.4116	10.1537	10.1537	10.1537	10.1537	10.1537	10.1537	10.1537	10.1537	10.1537	0.0343554	b	a	b	b	b	-	+	-	-	-					2.67722	1.37938										0.183563	NA	NA	NA	0.183563
HMGA2_HUMAN	HMGA2	>HMGA2_HUMAN High mobility group protein HMGI-C; AltName: Full=High mobility group AT-hook protein 2; Accession=P52926; E7EP85; E7EWA2; Q1M182; Q1M185; Q1M186; Q1M187; Q1M188; [Homo sapiens (Human)]	2	10.1537	10.1537	10.1537	24.0095	10.1537	24.3858	10.1537	10.1537	10.1537	10.1537	10.1537	10.1537	10.1537	10.1537	10.1537	0.0343651	b	a	b	b	b	-	+	-	-	-				0.215411		2.10383										0.183577	NA	NA	NA	0.183577
FMO5_HUMAN	FMO5	>FMO5_HUMAN Dimethylaniline monooxygenase [N-oxide-forming] 5; EC=1.14.13.8; AltName: Full=Dimethylaniline oxidase 5; AltName: Full=Hepatic flavin-containing monooxygenase 5; Short=FMO 5; Accession=P49326; B2RBG1; C9JJD1; Q8IV22; [Homo sapiens (Human)]	13	10.1537	10.1537	10.1537	10.1537	28.6188	29.1423	10.1537	10.1537	10.1537	10.1537	10.1537	10.1537	10.1537	10.1537	10.1537	0.0343696	b	a	b	b	b	-	+	-	-	-					2.48602	1.6033										0.183583	NA	NA	NA	0.183583
GCST_HUMAN	AMT	>GCST_HUMAN Aminomethyltransferase, mitochondrial; EC=2.1.2.10; AltName: Full=Glycine cleavage system T protein; Short=GCVT; Flags: Precursor; Accession=P48728; A8K3I5; B4DE61; B4DJQ0; E9PBG1; Q96IG6; [Homo sapiens (Human)]	5	10.1537	10.1537	10.1537	10.1537	25.3421	24.916	10.1537	10.1537	10.1537	10.1537	10.1537	10.1537	10.1537	10.1537	10.1537	0.0343717	b	a	b	b	b	-	+	-	-	-					2.25499	1.83151										0.183586	NA	NA	NA	0.183586
ARSD_HUMAN	ARSD	>ARSD_HUMAN Arylsulfatase D; Short=ASD; EC=3.1.6.-; Flags: Precursor; Accession=P51689; Q9UHJ8; [Homo sapiens (Human)]	6;1	10.1537	10.1537	10.1537	10.1537	24.725	25.1459	10.1537	10.1537	10.1537	10.1537	10.1537	10.1537	10.1537	10.1537	10.1537	0.0343717	b	a	b	b	b	-	+	-	-	-					2.1643	1.75827										0.183586	NA	NA	NA	0.183586
CLN3_HUMAN	CLN3	>CLN3_HUMAN Battenin; AltName: Full=Batten disease protein; AltName: Full=Protein CLN3; Flags: Precursor; Accession=Q9UP12; Q9UP13; Q9UP14; [Homo sapiens (Human)]	2	10.1537	10.1537	10.1537	10.1537	23.8598	23.3923	10.1537	10.1537	10.1537	10.1537	10.1537	10.1537	10.1537	10.1537	10.1537	0.0344	b	a	b	b	b	-	+	-	-	-					2.78041	1.77658										0.183626	NA	NA	NA	0.183626
TEKT3_HUMAN	TEKT3	>TEKT3_HUMAN Tektin-3; Accession=Q9BXF9; B2RAS7; D3DTT0; Q8N5R5; Q96M48; [Homo sapiens (Human)]	10	10.1537	10.1537	10.1537	26.1208	10.1537	25.575	10.1537	10.1537	10.1537	10.1537	10.1537	10.1537	10.1537	10.1537	10.1537	0.0344003	b	a	b	b	b	-	+	-	-	-				1.1356		0.5985										0.183627	NA	NA	NA	0.183627
RDH10_HUMAN	RDH10	>RDH10_HUMAN Retinol dehydrogenase 10; EC=1.1.1.300; AltName: Full=Short chain dehydrogenase/reductase family 16C member 4; Accession=Q8IZV5; [Homo sapiens (Human)]	2	10.1537	10.1537	10.1537	10.1537	24.2821	23.7962	10.1537	10.1537	10.1537	10.1537	10.1537	10.1537	10.1537	10.1537	10.1537	0.0344014	b	a	b	b	b	-	+	-	-	-					2.6234	1.71031										0.183628	NA	NA	NA	0.183628
NKX21_HUMAN;NKX24_HUMAN	NKX2-1	>NKX21_HUMAN Homeobox protein Nkx-2.1; AltName: Full=Homeobox protein NK-2 homolog A; AltName: Full=Thyroid nuclear factor 1; AltName: Full=Thyroid transcription factor 1; Short=TTF-1; AltName: Full=Thyroid-specific enhancer-binding protein; Short=T/EBP; A	6;4;1;1;1	10.1537	10.1537	10.1537	10.1537	26.4983	27.1129	10.1537	10.1537	10.1537	10.1537	10.1537	10.1537	10.1537	10.1537	10.1537	0.0344113	b	a	b	b	b	-	+	-	-	-					2.71542	1.48369										0.183642	NA	NA	NA	0.183642
FOLR1_HUMAN	FOLR1	>FOLR1_HUMAN Folate receptor alpha; Short=FR-alpha; AltName: Full=Adult folate-binding protein; Short=FBP; AltName: Full=Folate receptor 1; AltName: Full=Folate receptor, adult; AltName: Full=KB cells FBP; AltName: Full=Ovarian tumor-associated antigen MOv	5	10.1537	10.1537	10.1537	10.1537	25.9103	25.3214	10.1537	10.1537	10.1537	10.1537	10.1537	10.1537	10.1537	10.1537	10.1537	0.0344176	b	a	b	b	b	-	+	-	-	-					0.310285	2.29889										0.183651	NA	NA	NA	0.183651
KCRU_HUMAN		>KCRU_HUMAN Creatine kinase U-type, mitochondrial; EC=2.7.3.2; AltName: Full=Acidic-type mitochondrial creatine kinase; Short=Mia-CK; AltName: Full=Ubiquitous mitochondrial creatine kinase; Short=U-MtCK; Flags: Precursor; Accession=P12532; B4DIT8; B7ZA09;	6	10.1537	10.1537	10.1537	10.1537	25.637	26.2543	10.1537	10.1537	10.1537	10.1537	10.1537	10.1537	10.1537	10.1537	10.1537	0.0344232	b	a	b	b	b	-	+	-	-	-					2.29964	1.85763										0.183659	NA	NA	NA	0.183659
IF172_HUMAN	IFT172	>IF172_HUMAN Intraflagellar transport protein 172 homolog; Accession=Q9UG01; A5PKZ0; B2RNU5; Q86X44; Q96HW4; Q9UFJ9; Q9ULP1; [Homo sapiens (Human)]	3	10.1537	10.1537	10.1537	24.3367	10.1537	24.9048	10.1537	10.1537	10.1537	10.1537	10.1537	10.1537	10.1537	10.1537	10.1537	0.0344242	b	a	b	b	b	-	+	-	-	-				0.616155		0.579136										0.183661	NA	NA	NA	0.183661
ACOX2_HUMAN	ACOX2	>ACOX2_HUMAN Peroxisomal acyl-coenzyme A oxidase 2; EC=1.17.99.3; AltName: Full=3-alpha,7-alpha,12-alpha-trihydroxy-5-beta-cholestanoyl-CoA 24-hydroxylase; AltName: Full=3-alpha,7-alpha,12-alpha-trihydroxy-5-beta-cholestanoyl-CoA oxidase; AltName: Full=Tri	3	10.1537	10.1537	10.1537	10.1537	24.9093	25.5297	10.1537	10.1537	10.1537	10.1537	10.1537	10.1537	10.1537	10.1537	10.1537	0.0344353	b	a	b	b	b	-	+	-	-	-					2.45861	1.60744										0.183676	NA	NA	NA	0.183676
CLPB_HUMAN	CLPB	>CLPB_HUMAN Caseinolytic peptidase B protein homolog; EC=3.6.1.3 {ECO:0000269|PubMed:25597510}; AltName: Full=Suppressor of potassium transport defect 3; Flags: Precursor; Accession=Q9H078; B4DXJ7; B4DXP7; B4DXW4; E7EWN6; F8W7P6; Q8ND11; Q9H8Y0; [Homo sapi	7	10.1537	10.1537	10.1537	10.1537	25.3342	24.6987	10.1537	10.1537	10.1537	10.1537	10.1537	10.1537	10.1537	10.1537	10.1537	0.0344448	b	a	b	b	b	-	+	-	-	-					1.88375	1.92955										0.18369	NA	NA	NA	0.18369
PEPC_HUMAN	PGC	>PEPC_HUMAN Gastricsin; EC=3.4.23.3; AltName: Full=Pepsinogen C; Flags: Precursor; Accession=P20142; B4DVZ3; Q5T3D7; Q5T3D8; [Homo sapiens (Human)]	4	10.1537	10.1537	10.1537	10.1537	28.5823	27.792	10.1537	10.1537	10.1537	10.1537	10.1537	10.1537	10.1537	10.1537	10.1537	0.0344514	b	a	b	b	b	-	+	-	-	-					2.35229	1.61078										0.183699	NA	NA	NA	0.183699
CFA58_HUMAN	CFAP58	>CFA58_HUMAN Cilia- and flagella-associated protein 58 {ECO:0000312|HGNC:HGNC:26676}; AltName: Full=Coiled-coil domain-containing protein 147 {ECO:0000305}; Accession=Q5T655; D3DRA6; Q8NA27; [Homo sapiens (Human)]	9	10.1537	10.1537	10.1537	26.5566	10.1537	25.8385	10.1537	10.1537	10.1537	10.1537	10.1537	10.1537	10.1537	10.1537	10.1537	0.0344574	b	a	b	b	b	-	+	-	-	-				0.142829		1.58555										0.183708	NA	NA	NA	0.183708
PCF11_HUMAN	PCF11	>PCF11_HUMAN Pre-mRNA cleavage complex 2 protein Pcf11; AltName: Full=Pre-mRNA cleavage complex II protein Pcf11; Accession=O94913; A6H8W7; O43671; Q6P0X8; [Homo sapiens (Human)]	3	10.1537	10.1537	10.1537	24.462	25.1593	10.1537	10.1537	10.1537	10.1537	10.1537	10.1537	10.1537	10.1537	10.1537	10.1537	0.0344761	b	a	b	b	b	-	+	-	-	-				0.0478861	2.11438											0.183734	NA	NA	NA	0.183734
RB33B_HUMAN;RB33A_HUMAN	RAB33B	>RB33B_HUMAN Ras-related protein Rab-33B; Accession=Q9H082; B2R987; Q4W5B0; [Homo sapiens (Human)];>RB33A_HUMAN Ras-related protein Rab-33A; AltName: Full=Small GTP-binding protein S10; Accession=Q14088; Q5JUZ6; Q92465; [Homo sapiens (Human)]	2;1	10.1537	10.1537	10.1537	10.1537	24.0676	23.4015	10.1537	10.1537	10.1537	10.1537	10.1537	10.1537	10.1537	10.1537	10.1537	0.0344863	b	a	b	b	b	-	+	-	-	-					2.13062	1.20806										0.183749	NA	NA	NA	0.183749
IDLC_HUMAN	DNALI1	>IDLC_HUMAN Axonemal dynein light intermediate polypeptide 1; AltName: Full=Inner dynein arm light chain, axonemal; AltName: Full=hp28; Accession=O14645; A8K387; B4DHN6; Q05BL9; Q5HYE2; Q5TGH0; Q7L0I5; [Homo sapiens (Human)]	4	10.1537	10.1537	10.1537	26.3462	10.1537	25.5675	10.1537	10.1537	10.1537	10.1537	10.1537	10.1537	10.1537	10.1537	10.1537	0.0344879	b	a	b	b	b	-	+	-	-	-				0.874369		2.19703										0.183751	NA	NA	NA	0.183751
RT18B_HUMAN	MRPS18B	>RT18B_HUMAN 28S ribosomal protein S18b, mitochondrial; Short=MRP-S18-b; Short=Mrps18-b; Short=S18mt-b; AltName: Full=28S ribosomal protein S18-2, mitochondrial; Short=MRP-S18-2; Flags: Precursor; Accession=Q9Y676; A6NDQ0; Q659G4; Q9BS27; [Homo sapiens (Hu	2	10.1537	10.1537	10.1537	10.1537	23.8838	24.6127	10.1537	10.1537	10.1537	10.1537	10.1537	10.1537	10.1537	10.1537	10.1537	0.0345056	b	a	b	b	b	-	+	-	-	-					2.1977	1.4334										0.183776	NA	NA	NA	0.183776
SFXN2_HUMAN	SFXN2	>SFXN2_HUMAN Sideroflexin-2; Accession=Q96NB2; Q5JSM6; [Homo sapiens (Human)]	4	10.1537	10.1537	10.1537	10.1537	26.0554	25.2413	10.1537	10.1537	10.1537	10.1537	10.1537	10.1537	10.1537	10.1537	10.1537	0.0345118	b	a	b	b	b	-	+	-	-	-					2.17677	1.74992										0.183785	NA	NA	NA	0.183785
LAMB3_HUMAN	LAMB3	>LAMB3_HUMAN Laminin subunit beta-3; AltName: Full=Epiligrin subunit bata; AltName: Full=Kalinin B1 chain; AltName: Full=Kalinin subunit beta; AltName: Full=Laminin B1k chain; AltName: Full=Laminin-5 subunit beta; AltName: Full=Nicein subunit beta; Flags:	5	10.1537	10.1537	10.1537	10.1537	24.8958	24.1311	10.1537	10.1537	10.1537	10.1537	10.1537	10.1537	10.1537	10.1537	10.1537	0.0345172	b	a	b	b	b	-	+	-	-	-					2.14964	1.8081										0.183793	NA	NA	NA	0.183793
CCD51_HUMAN	CCDC51	>CCD51_HUMAN Coiled-coil domain-containing protein 51; Accession=Q96ER9; Q9HA01; [Homo sapiens (Human)]	3	10.1537	10.1537	10.1537	10.1537	23.3528	24.0913	10.1537	10.1537	10.1537	10.1537	10.1537	10.1537	10.1537	10.1537	10.1537	0.0345263	b	a	b	b	b	-	+	-	-	-					2.00197	2.11717										0.183806	NA	NA	NA	0.183806
ACAD9_HUMAN	ACAD9	>ACAD9_HUMAN Acyl-CoA dehydrogenase family member 9, mitochondrial; Short=ACAD-9; EC=1.3.99.-; Flags: Precursor; Accession=Q9H845; D3DNB8; Q8WXX3; [Homo sapiens (Human)]	23	27.1119	26.8564	26.8481	26.9007	28.1329	28.0916	26.4655	26.9213	26.5425	27.3818	27.1972	27.1717	27.119	27.0701	27.121	0.0345275	ab	a	b	ab	ab	-	+	-	-	-	-0.0362704	-0.584451	-0.60207	0.455077	2.59389	1.3704	-0.612249	-0.787036	-1.23102	0.777954	-0.424319	-0.649059	0.118177	0.0185376	-0.954258	0.192809	0.162637	0.0497884	0.194083	0.106256
CFA45_HUMAN	CFAP45	>CFA45_HUMAN Cilia- and flagella-associated protein 45 {ECO:0000312|HGNC:HGNC:17229}; AltName: Full=Coiled-coil domain-containing protein 19 {ECO:0000312|HGNC:HGNC:17229}; AltName: Full=Nasopharyngeal epithelium-specific protein 1 {ECO:0000312|EMBL:AAD5581	2	10.1537	10.1537	10.1537	26.253	10.1537	25.3729	10.1537	10.1537	10.1537	10.1537	10.1537	10.1537	10.1537	10.1537	10.1537	0.0345405	b	a	b	b	b	-	+	-	-	-				-0.230569		1.48198										0.183826	NA	NA	NA	0.183826
LMA2L_HUMAN	LMAN2L	>LMA2L_HUMAN VIP36-like protein; AltName: Full=Lectin mannose-binding 2-like; Short=LMAN2-like protein; Flags: Precursor; Accession=Q9H0V9; B4DSH3; D3DXH6; Q53GV3; Q53S67; Q63HN6; Q8NBQ6; Q9BQ14; [Homo sapiens (Human)]	4	10.1537	10.1537	10.1537	10.1537	26.0613	25.1796	10.1537	10.1537	10.1537	10.1537	10.1537	10.1537	10.1537	10.1537	10.1537	0.034547	b	a	b	b	b	-	+	-	-	-					1.65622	1.55988										0.183835	NA	NA	NA	0.183835
RM16_HUMAN	MRPL16	>RM16_HUMAN 39S ribosomal protein L16, mitochondrial; Short=L16mt; Short=MRP-L16; Flags: Precursor; Accession=Q9NX20; Q9BYD0; Q9HB70; [Homo sapiens (Human)]	3	10.1537	10.1537	10.1537	10.1537	24.7468	25.6327	10.1537	10.1537	10.1537	10.1537	10.1537	10.1537	10.1537	10.1537	10.1537	0.034563	b	a	b	b	b	-	+	-	-	-					2.24317	2.13293										0.183858	NA	NA	NA	0.183858
MECR_HUMAN	MECR	>MECR_HUMAN Trans-2-enoyl-CoA reductase, mitochondrial; EC=1.3.1.38; AltName: Full=Nuclear receptor-binding factor 1; Short=HsNrbf-1; Short=NRBF-1; Flags: Precursor; Accession=Q9BV79; B3KT72; Q5SYU0; Q5SYU1; Q5SYU2; Q6IBU9; Q9Y373; [Homo sapiens (Human)]	4	10.1537	10.1537	10.1537	10.1537	25.8748	24.9611	10.1537	10.1537	10.1537	10.1537	10.1537	10.1537	10.1537	10.1537	10.1537	0.0345709	b	a	b	b	b	-	+	-	-	-					1.86586	2.31244										0.183869	NA	NA	NA	0.183869
IFT20_HUMAN	IFT20	>IFT20_HUMAN Intraflagellar transport protein 20 homolog; Short=hIFT20; Accession=Q8IY31; J3QL09; Q5GLZ2; Q9BUG5; [Homo sapiens (Human)]	2	10.1537	10.1537	10.1537	10.1537	22.5122	23.2756	10.1537	10.1537	10.1537	10.1537	10.1537	10.1537	10.1537	10.1537	10.1537	0.0345716	b	a	b	b	b	-	+	-	-	-					1.93795	1.43244										0.18387	NA	NA	NA	0.18387
CLCC1_HUMAN	CLCC1	>CLCC1_HUMAN Chloride channel CLIC-like protein 1; AltName: Full=Mid-1-related chloride channel protein 1; Flags: Precursor; Accession=Q96S66; O94861; Q8WYP8; Q8WYP9; Q9BU25; [Homo sapiens (Human)]	4	10.1537	10.1537	10.1537	10.1537	25.5021	24.5944	10.1537	10.1537	10.1537	10.1537	10.1537	10.1537	10.1537	10.1537	10.1537	0.0345804	b	a	b	b	b	-	+	-	-	-					1.97664	1.38208										0.183882	NA	NA	NA	0.183882
CLIC6_HUMAN	CLIC6	>CLIC6_HUMAN Chloride intracellular channel protein 6; AltName: Full=Parchorin; Accession=Q96NY7; A8K0U8; Q8IX31; [Homo sapiens (Human)]	6	10.1537	10.1537	10.1537	23.9347	10.1537	24.8166	10.1537	10.1537	10.1537	10.1537	10.1537	10.1537	10.1537	10.1537	10.1537	0.0345898	b	a	b	b	b	-	+	-	-	-				1.65706		1.14927										0.183896	NA	NA	NA	0.183896
CYBR1_HUMAN	CYBRD1	>CYBR1_HUMAN Cytochrome b reductase 1; EC=1.-.-.-; AltName: Full=Duodenal cytochrome b; AltName: Full=Ferric-chelate reductase 3; Accession=Q9H5G5; [Homo sapiens (Human)]	4;1	10.1537	10.1537	10.1537	26.5747	10.1537	25.48	10.1537	10.1537	10.1537	10.1537	10.1537	10.1537	10.1537	10.1537	10.1537	0.0346554	b	a	b	b	b	-	+	-	-	-				0.215473		0.648886										0.183988	NA	NA	NA	0.183988
S2542_HUMAN	SLC25A42	>S2542_HUMAN Mitochondrial coenzyme A transporter SLC25A42; AltName: Full=Solute carrier family 25 member 42; Accession=Q86VD7; D2T2J5; O14553; O43378; [Homo sapiens (Human)]	3	10.1537	10.1537	10.1537	10.1537	24.6156	23.6044	10.1537	10.1537	10.1537	10.1537	10.1537	10.1537	10.1537	10.1537	10.1537	0.034691	b	a	b	b	b	-	+	-	-	-					1.48943	1.85334										0.184039	NA	NA	NA	0.184039
PNKD_HUMAN	PNKD	>PNKD_HUMAN Probable hydrolase PNKD; EC=3.-.-.-; AltName: Full=Myofibrillogenesis regulator 1; Short=MR-1; AltName: Full=Paroxysmal nonkinesiogenic dyskinesia protein; AltName: Full=Trans-activated by hepatitis C virus core protein 2; Accession=Q8N490; A8K	7	10.1537	10.1537	10.1537	10.1537	27.1956	25.9962	10.1537	10.1537	10.1537	10.1537	10.1537	10.1537	10.1537	10.1537	10.1537	0.0346962	b	a	b	b	b	-	+	-	-	-					1.82315	1.27983										0.184046	NA	NA	NA	0.184046
L2HDH_HUMAN	L2HGDH	>L2HDH_HUMAN L-2-hydroxyglutarate dehydrogenase, mitochondrial; EC=1.1.99.2; AltName: Full=Duranin; Flags: Precursor; Accession=Q9H9P8; Q9BRR1; [Homo sapiens (Human)]	4	10.1537	10.1537	10.1537	10.1537	24.2762	25.4122	10.1537	10.1537	10.1537	10.1537	10.1537	10.1537	10.1537	10.1537	10.1537	0.0347436	b	a	b	b	b	-	+	-	-	-					2.34091	2.16457										0.184113	NA	NA	NA	0.184113
HEP2_HUMAN		>HEP2_HUMAN Heparin cofactor 2; AltName: Full=Heparin cofactor II; Short=HC-II; AltName: Full=Protease inhibitor leuserpin-2; Short=HLS2; AltName: Full=Serpin D1; Flags: Precursor; Accession=P05546; B2RAI1; D3DX34; Q6IBZ5; [Homo sapiens (Human)]	3	10.1537	10.1537	10.1537	10.1537	25.9782	24.7592	10.1537	10.1537	10.1537	10.1537	10.1537	10.1537	10.1537	10.1537	10.1537	0.0347754	b	a	b	b	b	-	+	-	-	-					2.42822	1.84382										0.184158	NA	NA	NA	0.184158
PAFA2_HUMAN	PAFAH2	>PAFA2_HUMAN Platelet-activating factor acetylhydrolase 2, cytoplasmic; EC=3.1.1.47; AltName: Full=Serine-dependent phospholipase A2; Short=SD-PLA2; Short=hSD-PLA2; Accession=Q99487; D3DPK1; O15458; Q5SY02; [Homo sapiens (Human)]	3	10.1537	10.1537	10.1537	10.1537	24.8843	23.7421	10.1537	10.1537	10.1537	10.1537	10.1537	10.1537	10.1537	10.1537	10.1537	0.0347817	b	a	b	b	b	-	+	-	-	-					1.65126	1.86651										0.184167	NA	NA	NA	0.184167
IDI1_HUMAN	IDI1	>IDI1_HUMAN Isopentenyl-diphosphate Delta-isomerase 1; EC=5.3.3.2; AltName: Full=Isopentenyl pyrophosphate isomerase 1; Short=IPP isomerase 1; Short=IPPI1; Accession=Q13907; B4E155; Q32Q13; Q53GQ6; Q86U81; Q8WUX8; Q96IZ4; Q9BQ74; [Homo sapiens (Human)]	3;1	10.1537	10.1537	10.1537	22.6973	10.1537	23.8007	10.1537	10.1537	10.1537	10.1537	10.1537	10.1537	10.1537	10.1537	10.1537	0.0348244	b	a	b	b	b	-	+	-	-	-				0.396001		1.82054										0.184227	NA	NA	NA	0.184227
CO2_HUMAN	C2	>CO2_HUMAN Complement C2; EC=3.4.21.43; AltName: Full=C3/C5 convertase; Contains: Complement C2b fragment; Contains: Complement C2a fragment; Flags: Precursor; Accession=P06681; B4DPF3; B4DV20; E9PFN7; O19694; Q13904; [Homo sapiens (Human)]	5	10.1537	10.1537	10.1537	10.1537	25.3581	24.12	10.1537	10.1537	10.1537	10.1537	10.1537	10.1537	10.1537	10.1537	10.1537	0.0348321	b	a	b	b	b	-	+	-	-	-					2.61453	1.36524										0.184238	NA	NA	NA	0.184238
MSMO1_HUMAN	MSMO1	>MSMO1_HUMAN Methylsterol monooxygenase 1; EC=1.14.13.72 {ECO:0000250|UniProtKB:P53045}; AltName: Full=C-4 methylsterol oxidase; Accession=Q15800; A8K8Q3; A8MYF6; D3DP32; Q32Q24; [Homo sapiens (Human)]	3	10.1537	10.1537	10.1537	10.1537	26.5002	25.0171	10.1537	10.1537	10.1537	10.1537	10.1537	10.1537	10.1537	10.1537	10.1537	0.0349642	b	a	b	b	b	-	+	-	-	-					2.58329	1.32906										0.184424	NA	NA	NA	0.184424
TMED2_HUMAN	TMED2	>TMED2_HUMAN Transmembrane emp24 domain-containing protein 2; AltName: Full=Membrane protein p24A; AltName: Full=p24; AltName: Full=p24 family protein beta-1; Short=p24beta1; Flags: Precursor; Accession=Q15363; [Homo sapiens (Human)]	7	27.3186	26.4286	25.8967	27.3305	28.8327	28.4561	26.9818	27.1487	26.8403	27.5473	27.2119	27.0178	27.1917	25.9955	26.9363	0.0352344	b	a	ab	ab	b	-	+	-	-	-	0.22793	-0.922918	-1.61073	1.47115	1.06005	1.70866	0.724711	-1.68586	-0.0936066	-1.24514	-0.0456741	0.188848	-1.09704	-0.86793	-0.433632	0.054175	0.398594	0.222365	0.786596	0.109401
CP4B1_HUMAN	CYP4B1	>CP4B1_HUMAN Cytochrome P450 4B1; EC=1.14.14.1; AltName: Full=CYPIVB1; AltName: Full=Cytochrome P450-HP; Accession=P13584; Q1HBI2; Q8TD85; Q8WWF2; Q8WWU9; Q8WWV0; [Homo sapiens (Human)]	6	10.1537	10.1537	10.1537	10.1537	24.2083	25.9286	10.1537	10.1537	10.1537	10.1537	10.1537	10.1537	10.1537	10.1537	10.1537	0.0352739	b	a	b	b	b	-	+	-	-	-					2.72454	1.16223										0.184858	NA	NA	NA	0.184858
COX7R_HUMAN	COX7A2L	>COX7R_HUMAN Cytochrome c oxidase subunit 7A-related protein, mitochondrial; AltName: Full=COX7a-related protein; AltName: Full=Cytochrome c oxidase subunit VIIa-related protein; AltName: Full=EB1; Flags: Precursor; Accession=O14548; Q9P118; [Homo sapiens	5	26.303	25.3549	25.5529	25.9153	27.1467	27.1876	25.1247	25.9086	25.6714	26.7322	26.3132	26.5254	25.8324	26.0613	25.558	0.0358367	ab	a	b	ab	ab	-	+	-	-	-	0.361579	-1.16981	-0.849993	-0.0475723	2.41009	1.9163	-0.687856	-1.0729	0.162197	-0.659325	-1.18926	-0.193522	-0.0141118	-0.886225	-0.027615	0.125456	0.673439	0.0967314	0.820255	0.0862677
SE1L1_HUMAN	SEL1L	>SE1L1_HUMAN Protein sel-1 homolog 1; AltName: Full=Suppressor of lin-12-like protein 1; Short=Sel-1L; Flags: Precursor; Accession=Q9UBV2; Q6UWT6; Q9P1T9; Q9UHK7; [Homo sapiens (Human)]	14	26.6497	26.8109	26.3848	26.9102	28.1839	27.299	26.7793	26.6125	26.4006	26.7372	26.5552	26.5192	26.651	26.828	26.5219	0.0359731	b	a	b	b	b	-	+	-	-	-	-0.312423	0.0477318	-0.903818	-0.0425568	2.3003	1.32191	-1.78801	-1.10072	-0.595272	1.06979	-0.738936	0.278839	-0.200424	0.0585579	-0.584921	0.142759	0.920316	0.941492	0.75293	0.139309
TM9S4_HUMAN	TM9SF4	>TM9S4_HUMAN Transmembrane 9 superfamily member 4; Flags: Precursor; Accession=Q92544; B0QYT7; Q9NUA3; [Homo sapiens (Human)]	11	25.2963	25.6235	25.2464	26.355	27.5802	26.5673	25.5457	24.9683	25.3933	26.8924	25.8636	25.2476	26.2162	26.2316	25.4708	0.0361859	b	a	b	ab	ab	-	+	-	-	-	-0.830281	-0.380103	-0.898901	-0.489336	2.15438	2.06573	-1.42302	-0.445229	-1.25784	0.542752	0.146831	0.0920205	-0.0209442	-0.12598	-0.0165802	0.0514025	0.704017	0.329148	0.130862	0.0388401
LOX15_HUMAN	ALOX15	>LOX15_HUMAN Arachidonate 15-lipoxygenase; Short=15-LOX; Short=15-LOX-1; EC=1.13.11.33 {ECO:0000269|PubMed:17052953, ECO:0000269|PubMed:1944593}; AltName: Full=12/15-lipoxygenase; AltName: Full=Arachidonate 12-lipoxygenase, leukocyte-type; Short=12-LOX; EC	12	10.1537	10.1537	10.1537	27.353	10.1537	24.4679	10.1537	10.1537	10.1537	10.1537	10.1537	10.1537	10.1537	10.1537	10.1537	0.0367571	b	a	b	b	b	-	+	-	-	-				0.243352		1.69889										0.186904	NA	NA	NA	0.186904
UGDH_HUMAN	UGDH	>UGDH_HUMAN UDP-glucose 6-dehydrogenase; Short=UDP-Glc dehydrogenase; Short=UDP-GlcDH; Short=UDPGDH; EC=1.1.1.22; Accession=O60701; B3KUU2; B4DN25; O60589; [Homo sapiens (Human)]	10	10.1537	10.1537	10.1537	25.5586	25.3026	25.1343	10.1537	10.1537	25.238	10.1537	24.8736	10.1537	10.1537	10.1537	10.1537	0.0370971	b	a	ab	ab	b	-	+	-	-	-				-0.264726	1.72424	1.7903			-0.658651		0.378043					6.60286e-05	0.42265	0.42265	NA	0.180916
AT1B1_HUMAN	ATP1B1	>AT1B1_HUMAN Sodium/potassium-transporting ATPase subunit beta-1; AltName: Full=Sodium/potassium-dependent ATPase subunit beta-1; Accession=P05026; Q5TGZ3; [Homo sapiens (Human)]	13	23.8297	23.8047	23.5508	27.2096	29.6987	29.9164	23.2571	23.6206	23.5849	10.1537	23.1741	10.1537	10.1537	23.1855	23.2166	0.0373279	ab	a	ab	b	ab	-	+	-	-	-	0.297169	0.293323	0.254201	0.269413	3.11338	1.13759	-0.0228492	-0.395315	-0.86864		-0.52326			0.0857293	-0.597625	0.0256092	0.179041	0.167126	0.378727	0.0227994
ACADS_HUMAN	ACADS	>ACADS_HUMAN Short-chain specific acyl-CoA dehydrogenase, mitochondrial; Short=SCAD; EC=1.3.8.1; AltName: Full=Butyryl-CoA dehydrogenase; Flags: Precursor; Accession=P16219; P78331; [Homo sapiens (Human)]	14	28.0721	27.2577	27.0977	27.8129	28.6973	28.6595	26.9411	26.1038	26.9811	27.8218	26.7473	27.4453	27.996	27.0248	26.7379	0.038668	ab	a	b	ab	ab	-	+	-	-	-	0.876383	-0.229057	-0.446128	0.625957	2.3112	0.918087	-0.487109	-1.28136	-0.696843	1.36517	-0.0499542	-0.897207	0.435159	0.456309	-0.590129	0.0939359	0.126663	0.767959	0.67128	0.0134933
SAC1_HUMAN	SACM1L	>SAC1_HUMAN Phosphatidylinositide phosphatase SAC1; EC=3.1.3.- {ECO:0000269|PubMed:24209621}; AltName: Full=Suppressor of actin mutations 1-like protein; Accession=Q9NQ57; [Homo sapiens (Human)]	29	27.6014	28.1741	27.9475	27.9924	30.3139	29.7904	27.4584	28.0027	27.5002	28.3504	28.7278	28.4228	27.9078	28.403	28.1517	0.0404608	b	a	b	ab	ab	-	+	-	-	-	-0.90078	-0.179195	-0.464607	0.524514	1.725	1.67364	-0.658658	-1.79524	-0.604424	0.536661	-0.921755	0.0255992	0.773137	-0.54509	-0.93458	0.168098	0.35256	0.049634	0.325527	0.128034
GRP78_HUMAN	HSPA5	>GRP78_HUMAN 78 kDa glucose-regulated protein; Short=GRP-78; AltName: Full=Endoplasmic reticulum lumenal Ca(2+)-binding protein grp78; AltName: Full=Heat shock 70 kDa protein 5; AltName: Full=Immunoglobulin heavy chain-binding protein; Short=BiP; Flags: Pr	50;1	33.6491	33.4946	33.1145	33.6088	34.9606	34.1885	33.1919	33.0723	33.0073	33.9058	33.5241	33.2823	33.7278	33.5359	33.1441	0.0414724	ab	a	b	ab	ab	-	+	-	-	-	0.1736	-0.129058	-0.873631	-0.408063	2.51687	1.85723	-1.08087	-0.395076	-1.02829	0.0430054	0.518447	0.134133	-0.514637	0.109263	-0.207425	0.155522	0.164728	0.565105	0.841723	0.0945507
RPN2_HUMAN	RPN2	>RPN2_HUMAN Dolichyl-diphosphooligosaccharide--protein glycosyltransferase subunit 2; EC=2.4.99.18; AltName: Full=Dolichyl-diphosphooligosaccharide--protein glycosyltransferase 63 kDa subunit; AltName: Full=RIBIIR; AltName: Full=Ribophorin II; Short=RPN-II	31	30.6662	30.7238	30.4286	31.2609	32.2593	31.4787	31.0943	30.0306	30.8203	31.2435	31.0484	30.7726	31.2195	30.9699	30.705	0.0416668	b	a	b	ab	ab	-	+	-	-	-	-0.61981	-0.506537	-1.08676	0.0947059	2.7427	1.23014	-0.722132	-0.956432	-1.08372	0.676386	-0.0713899	-0.545062	0.327702	-0.0481475	-0.815656	0.0626813	0.908852	0.0737365	0.122813	0.0818566
ODPA_HUMAN	PDHA1	>ODPA_HUMAN Pyruvate dehydrogenase E1 component subunit alpha, somatic form, mitochondrial; EC=1.2.4.1; AltName: Full=PDHE1-A type I; Flags: Precursor; Accession=Q9UBJ8; Q9UBU0; Q9UNG4; Q9UNG5; [Homo sapiens (Human)]	27;4	28.6597	29.0158	29.0849	28.9661	30.2061	29.7584	28.3002	28.8575	28.9293	28.5135	28.374	28.9133	28.4463	28.9271	28.863	0.0417299	ab	a	b	b	b	-	+	-	-	-	-0.519469	0.188354	0.325773	0.549333	2.51214	0.977683	0.221855	-1.86919	-0.316818	0.515197	0.131631	-0.410587	0.468004	-0.0226702	-0.543472	0.174694	0.407409	0.20262	0.433016	0.102783
SCMC1_HUMAN	SLC25A24	>SCMC1_HUMAN Calcium-binding mitochondrial carrier protein SCaMC-1; AltName: Full=Mitochondrial ATP-Mg/Pi carrier protein 1; AltName: Full=Mitochondrial Ca(2+)-dependent solute carrier protein 1; AltName: Full=Small calcium-binding mitochondrial carrier pr	25	28.7089	29.1938	28.7762	28.8373	29.628	29.6558	28.2343	28.6746	28.6378	29.0503	29.0287	29.3191	29.112	28.8477	29.2389	0.0417794	ab	a	b	ab	ab	-	+	-	-	-	-0.751779	0.517008	-0.575864	0.089687	2.55476	1.66469	-1.23411	-0.126309	0.0165447	-0.810186	-1.08749	-0.0153416	-0.943682	0.0121598	-0.11538	0.212224	0.142871	0.262704	0.41795	0.0654703
CC114_HUMAN	CCDC114	>CC114_HUMAN Coiled-coil domain-containing protein 114; Accession=Q96M63; Q6ZRL4; Q96M06; Q9UFG8; [Homo sapiens (Human)]	7	10.1537	10.1537	26.5277	27.4024	26.1748	27.1353	10.1537	10.1537	27.4246	10.1537	10.1537	10.1537	10.1537	10.1537	10.1537	0.0422194	ab	a	ab	b	b	-	+	-	-	-			1.31589	-0.416012	1.65328	1.72589			-0.937921							0.173866	0.97175	0.42265	0.42265	0.195919
LMAN2_HUMAN	LMAN2	>LMAN2_HUMAN Vesicular integral-membrane protein VIP36; AltName: Full=Glycoprotein GP36b; AltName: Full=Lectin mannose-binding 2; AltName: Full=Vesicular integral-membrane protein 36; Short=VIP36; Flags: Precursor; Accession=Q12907; Q53HH1; [Homo sapiens (	14	28.6727	28.6185	28.0901	28.7427	29.6206	29.2556	28.6246	27.8707	28.3729	29.0208	28.5807	28.67	28.6122	28.2688	28.4983	0.0427193	ab	a	b	ab	ab	-	+	-	-	-	0.0878353	-0.037115	-1.25731	0.249614	2.2766	1.4338	-0.0231262	-1.76388	-0.604186	0.891635	-0.124523	0.0816118	-0.051632	-0.844565	-0.314755	0.0831789	0.587018	0.271604	0.997808	0.0542827
AFG32_HUMAN	AFG3L2	>AFG32_HUMAN AFG3-like protein 2; EC=3.4.24.-; AltName: Full=Paraplegin-like protein; Accession=Q9Y4W6; Q6P1L0; [Homo sapiens (Human)]	19	27.4607	27.3674	27.2186	27.3933	28.5371	28.3793	26.8734	26.0731	26.9628	27.6133	26.2478	27.2437	27.5008	27.1983	27.143	0.042739	ab	a	b	ab	ab	-	+	-	-	-	0.279012	0.134298	-0.0965909	0.174409	1.94837	1.70361	-0.631942	-1.8731	-0.493226	0.51566	-1.60219	-0.0576645	0.341213	-0.128045	-0.213805	0.165308	0.120614	0.523331	0.636495	0.0349145
ATPK_HUMAN	ATP5J2	>ATPK_HUMAN ATP synthase subunit f, mitochondrial; Accession=P56134; C9J8H9; F8W7V3; O76079; Q6IBB3; Q96L83; Q9BTI8; [Homo sapiens (Human)]	2	27.3682	27.5625	27.2737	27.7471	28.2169	28.2894	25.2333	26.1958	27.5091	27.1295	27.796	27.5344	26.9616	27.6135	27.633	0.043248	ab	a	b	ab	ab	-	+	-	-	-	0.0399148	0.292812	-0.0832199	0.533105	1.14472	1.23908	-2.7395	-1.48645	0.223245	-0.270952	0.596763	0.256234	-0.489439	0.359147	0.384547	0.0381216	0.239267	0.716828	0.996268	0.107083
RCC1_HUMAN	RCC1	>RCC1_HUMAN Regulator of chromosome condensation; AltName: Full=Cell cycle regulatory protein; AltName: Full=Chromosome condensation protein 1; Accession=P18754; Q16269; Q6NT97; [Homo sapiens (Human)]	12	26.6196	26.3405	26.0572	26.6338	27.4657	28.389	26.4531	25.3699	26.3465	27.2546	26.8218	26.8972	26.5369	25.9412	26.6172	0.0437331	ab	a	b	ab	ab	-	+	-	-	-	-0.0428036	-0.44102	-0.845048	-0.0225459	1.16421	2.48125	-0.280333	-1.82553	-0.432416	0.862972	0.245638	0.353137	-0.1608	-1.01053	-0.0461797	0.139943	0.514686	0.037963	0.927633	0.0874645
PPIB_HUMAN	PPIB	>PPIB_HUMAN Peptidyl-prolyl cis-trans isomerase B; Short=PPIase B; EC=5.2.1.8; AltName: Full=CYP-S1; AltName: Full=Cyclophilin B; AltName: Full=Rotamase B; AltName: Full=S-cyclophilin; Short=SCYLP; Flags: Precursor; Accession=P23284; A8K534; Q6IBH5; Q9BVK5	27	31.3437	31.5901	31.0226	31.8549	33.1561	32.2553	31.7064	31.9953	31.2305	32.0647	32.0428	31.8836	31.614	31.846	31.3721	0.0445191	b	a	ab	ab	ab	-	+	-	-	-	-0.892786	-0.409124	-1.5233	0.11069	2.66497	0.896637	-0.180956	0.386317	-1.11501	0.522487	0.479467	0.166987	-0.36228	0.0931079	-0.837213	0.0867289	0.310638	0.0420053	0.246171	0.172552
PIGS_HUMAN	PIGS	>PIGS_HUMAN GPI transamidase component PIG-S; AltName: Full=Phosphatidylinositol-glycan biosynthesis class S protein; Accession=Q96S52; Q6UVX6; [Homo sapiens (Human)]	9	25.5207	25.4771	25.6811	26.6918	26.9684	26.5233	26.0496	24.0635	25.0066	26.6383	26.2935	25.2488	26.1218	25.9909	25.719	0.0446985	ab	a	b	ab	ab	-	+	-	-	-	-0.459545	-0.517568	-0.246275	1.09766	1.46548	0.873647	0.243708	-2.39713	-1.14318	1.0266	0.568114	-0.821064	0.339738	0.165664	-0.195845	0.00458621	0.46086	0.353217	0.0635667	0.0920693
DAD1_HUMAN	DAD1	>DAD1_HUMAN Dolichyl-diphosphooligosaccharide--protein glycosyltransferase subunit DAD1; Short=Oligosaccharyl transferase subunit DAD1; EC=2.4.99.18; AltName: Full=Defender against cell death 1; Short=DAD-1; Accession=P61803; D3DS25; O08552; O70364; P46966	4	27.0732	26.6699	26.0198	27.2127	28.5879	27.8934	27.053	27.0675	26.6195	27.4733	27.0863	26.6608	27.0393	26.9472	26.8388	0.0453173	b	a	ab	ab	ab	-	+	-	-	-	-0.0163041	-0.700392	-1.80315	0.220296	2.55288	1.37484	-0.0506635	-0.0260842	-0.785936	0.662335	0.00591908	-0.715869	-0.0738054	-0.230139	-0.413935	0.0631338	0.411961	0.281259	0.367725	0.118368
TRAP1_HUMAN	TRAP1	>TRAP1_HUMAN Heat shock protein 75 kDa, mitochondrial; Short=HSP 75; AltName: Full=TNFR-associated protein 1; AltName: Full=Tumor necrosis factor type 1 receptor-associated protein; Short=TRAP-1; Flags: Precursor; Accession=Q12931; B4DR68; D3DUC8; F5H897;	23	25.5861	26.4979	27.7694	27.3624	28.45	28.9883	25.4955	26.147	26.6247	26.695	25.9765	27.4928	26.7273	26.7237	26.4115	0.0455248	ab	a	b	ab	ab	-	+	-	-	-	-1.28804	-0.368457	0.91404	0.503535	1.60045	2.14335	-1.37947	-0.722404	-0.240562	-0.169685	-0.894357	0.635033	-0.137109	-0.140702	-0.455623	0.111402	0.511966	0.900218	0.996695	0.0246869
PRDX4_HUMAN	PRDX4	>PRDX4_HUMAN Peroxiredoxin-4; EC=1.11.1.15; AltName: Full=Antioxidant enzyme AOE372; Short=AOE37-2; AltName: Full=Peroxiredoxin IV; Short=Prx-IV; AltName: Full=Thioredoxin peroxidase AO372; AltName: Full=Thioredoxin-dependent peroxide reductase A0372; Flag	18	28.059	28.1525	27.4883	28.3543	30.2844	29.7277	28.4421	28.6768	28.1879	28.8239	28.2134	28.3143	28.7125	28.5112	28.2244	0.0475686	b	a	ab	ab	ab	-	+	-	-	-	-0.713284	-0.57603	-1.55111	-0.279767	2.55376	1.73647	-0.150847	0.193792	-0.524017	0.409654	-0.486513	-0.338475	0.246099	-0.0493616	-0.470369	0.100014	0.109038	0.121934	0.0899571	0.212727
FAF2_HUMAN	FAF2	>FAF2_HUMAN FAS-associated factor 2; AltName: Full=Protein ETEA; AltName: Full=UBX domain-containing protein 3B; AltName: Full=UBX domain-containing protein 8; Accession=Q96CS3; O94963; Q8IUF2; Q9BRP2; Q9BVM7; [Homo sapiens (Human)]	15	26.5937	26.7717	26.6066	26.3759	28.2403	27.5644	25.7678	25.6448	26.3634	26.4118	26.2099	26.6609	25.9079	26.5968	26.5367	0.0483939	ab	a	b	ab	ab	-	+	-	-	-	0.0664162	0.338403	0.0861856	-0.266301	2.58209	1.54947	-1.1952	-1.38311	-0.285322	-0.21138	-0.519801	0.169197	-0.981212	0.0712213	-0.020654	0.308797	0.0726705	0.213532	0.292411	0.0994
CALX_HUMAN	CANX	>CALX_HUMAN Calnexin; AltName: Full=IP90; AltName: Full=Major histocompatibility complex class I antigen-binding protein p88; AltName: Full=p90; Flags: Precursor; Accession=P27824; B2R5V8; B4DGP8; B4E2T8; D3DWQ3; D6R9K3; [Homo sapiens (Human)]	37;2	31.9702	31.824	31.5979	31.6863	32.5365	32.1184	31.487	31.2705	31.232	32.0621	31.5296	31.5437	31.7507	31.6724	31.5352	0.0485204	ab	a	b	ab	ab	-	+	-	-	-	0.729776	0.301351	-0.361001	-0.101888	2.38883	1.16412	-0.686002	-1.32008	-1.43299	0.999144	-0.560997	-0.519675	0.0867757	-0.142769	-0.544601	0.330111	0.0290957	0.70329	0.327025	0.0738673
TXND5_HUMAN	TXNDC5	>TXND5_HUMAN Thioredoxin domain-containing protein 5; AltName: Full=Endoplasmic reticulum resident protein 46; Short=ER protein 46; Short=ERp46; AltName: Full=Thioredoxin-like protein p46; Flags: Precursor; Accession=Q8NBS9; B2RDM2; Q5TCQ0; Q8ND33; Q8TCT2;	18	30.1757	30.7666	30.2469	29.7693	31.5522	30.5086	29.3673	30.1319	29.4842	29.5705	29.3007	28.7383	29.6152	30.2853	29.942	0.0494138	ab	a	ab	b	ab	-	+	-	-	-	0.309684	1.17277	0.413716	-0.283892	2.32012	0.79599	-0.871043	0.245755	-0.700244	-0.57419	-0.968287	-1.78966	-0.508979	0.469833	-0.0315761	0.728102	0.0753037	0.0203924	0.170042	0.200229
MTCH2_HUMAN	MTCH2	>MTCH2_HUMAN Mitochondrial carrier homolog 2; AltName: Full=Met-induced mitochondrial protein; Accession=Q9Y6C9; B2R7L8; [Homo sapiens (Human)]	13	27.126	27.7499	27.6925	27.6611	29.4952	29.3319	27.5708	27.8114	27.6276	28.3534	28.4305	28.3362	27.9318	28.3168	28.3179	0.0497285	b	a	ab	ab	ab	-	+	-	-	-	-1.53566	-0.568697	-0.65778	-0.706455	2.13625	1.88313	-0.84626	-0.473472	-0.758252	0.366609	0.486108	0.33987	-0.286799	0.309884	0.311525	0.145098	0.545903	0.0480098	0.0578051	0.184783
TM119_HUMAN	TMEM119	>TM119_HUMAN Transmembrane protein 119; AltName: Full=Osteoblast induction factor; Short=OBIF; Flags: Precursor; Accession=Q4V9L6; Q6UXE5; Q8N2F5; [Homo sapiens (Human)]	2	10.1537	10.1537	10.1537	10.1537	10.1537	10.1537	26.0638	26.3436	25.9768	10.1537	10.1537	10.1537	10.1537	10.1537	10.1537	1.48971e-19	b	b	a	b	b	-	-	+	-	-							1.92235	1.96465	1.9092							NA	4.79821e-05	NA	NA	4.79821e-05
BAG2_HUMAN	BAG2	>BAG2_HUMAN BAG family molecular chaperone regulator 2; Short=BAG-2; AltName: Full=Bcl-2-associated athanogene 2; Accession=O95816; B4DXE2; Q08AS9; Q6FID0; [Homo sapiens (Human)]	13	10.1537	10.1537	10.1537	28.1891	26.5242	26.4629	28.7805	27.9822	28.2808	10.1537	10.1537	10.1537	26.8427	26.5758	26.7966	2.59524e-13	c	b	a	c	b	-	-	+	-	-				0.878516	0.688531	0.681529	0.945999	0.854896	0.888979				0.724871	0.694415	0.719606	0.00111701	0.000163805	NA	2.46596e-05	0.137141
VINEX_HUMAN	SORBS3	>VINEX_HUMAN Vinexin; AltName: Full=SH3-containing adapter molecule 1; Short=SCAM-1; AltName: Full=Sorbin and SH3 domain-containing protein 3; Accession=O60504; Q5BJE4; Q6NX54; Q96FY4; Q9UQE4; [Homo sapiens (Human)]	21	27.1946	26.6969	26.9858	28.7682	27.0013	27.006	27.8026	27.8051	28.6841	10.1537	10.1537	10.1537	25.9823	25.0298	27.2231	1.19976e-10	ab	ab	a	c	b	-	-	+	-	-	0.480768	0.410779	0.451403	0.702076	0.453588	0.454248	0.566276	0.566632	0.690242				0.310281	0.176317	0.484776	0.3956	0.0418832	7.36995e-05	0.29814	0.499019
CSRP2_HUMAN	CSRP2	>CSRP2_HUMAN Cysteine and glycine-rich protein 2; AltName: Full=Cysteine-rich protein 2; Short=CRP2; AltName: Full=LIM domain only protein 5; Short=LMO-5; AltName: Full=Smooth muscle cell LIM protein; Short=SmLIM; Accession=Q16527; Q93030; [Homo sapiens (H	9	25.342	25.6624	25.6228	28.0039	25.5949	25.1103	27.1734	27.8958	28.6193	10.1537	10.1537	10.1537	25.2378	26.9472	27.257	1.82011e-09	b	ab	a	c	ab	-	-	+	-	-	0.302639	0.349256	0.343487	0.689914	0.339438	0.268934	0.569081	0.674193	0.779446				0.287473	0.536172	0.581249	0.519721	0.0247365	4.29443e-05	0.27223	0.196743
ADH1B_HUMAN;ADH1A_HUMAN	ADH1B	>ADH1B_HUMAN Alcohol dehydrogenase 1B; EC=1.1.1.1; AltName: Full=Alcohol dehydrogenase subunit beta; Accession=P00325; A8MYN5; B4DRS9; B4DVC3; Q13711; Q4ZGI9; Q96KI7; [Homo sapiens (Human)];>ADH1A_HUMAN Alcohol dehydrogenase 1A; EC=1.1.1.1; AltName: Full=A	27;16;1	28.9047	29.1682	28.7394	32.3103	31.3501	31.2113	32.4514	32.8639	33.0353	28.1292	27.9085	27.6303	30.8666	31.3496	31.816	1.60921e-07	c	b	a	d	b	-	-	+	-	-	-0.844809	-0.706659	-0.93151	0.941148	0.437624	0.364825	1.01517	1.23151	1.32137	-1.25152	-1.36728	-1.51318	0.184031	0.437362	0.681916	0.0093596	0.000109482	0.00568619	0.00525683	0.0590035
LRP1_HUMAN	LRP1	>LRP1_HUMAN Prolow-density lipoprotein receptor-related protein 1; Short=LRP-1; AltName: Full=Alpha-2-macroglobulin receptor; Short=A2MR; AltName: Full=Apolipoprotein E receptor; Short=APOER; AltName: CD_antigen=CD91; Contains: Low-density lipoprotein rece	66;1	24.6232	24.588	25.2263	28.6085	27.8152	27.129	30.4124	30.0539	29.4537	28.5672	28.4799	29.2185	28.525	29.3576	28.5816	2.4462e-06	c	b	a	b	ab	-	-	+	-	-	-1.83684	-1.85571	-1.51286	0.303955	-0.12221	-0.490793	1.27292	1.08037	0.757949	0.28175	0.234877	0.631614	0.259106	0.706351	0.289521	0.0086539	0.000202052	0.000243924	0.000414881	0.0192527
AOC3_HUMAN	AOC3	>AOC3_HUMAN Membrane primary amine oxidase; EC=1.4.3.21 {ECO:0000269|PubMed:19588076}; AltName: Full=Copper amine oxidase; AltName: Full=HPAO; AltName: Full=Semicarbazide-sensitive amine oxidase; Short=SSAO; AltName: Full=Vascular adhesion protein 1; Short	28;3	29.9028	29.8264	29.575	33.4581	31.9929	31.7016	33.4846	33.2435	33.7272	29.7134	29.0346	28.75	31.8812	31.8964	32.6179	6.32761e-06	c	ab	a	c	b	-	-	+	-	-	-0.843889	-0.887322	-1.0303	1.17752	0.344492	0.178847	1.19263	1.05554	1.33053	-0.951603	-1.33751	-1.49931	0.280953	0.289605	0.699807	0.0368531	5.92423e-05	0.159783	0.00466885	0.173771
LMNA_HUMAN	LMNA	>LMNA_HUMAN Prelamin-A/C; Contains: Lamin-A/C; AltName: Full=70 kDa lamin; AltName: Full=Renal carcinoma antigen NY-REN-32; Flags: Precursor; Accession=Q5TCJ2; Q5TCJ3; Q6UYC3; Q969I8; Q96JA2; [Homo sapiens (Human)]	80	35.1659	35.1191	34.881	35.6198	34.7583	34.9697	35.6535	35.8727	36.1146	33.3611	32.6665	33.2549	34.4197	34.308	34.8972	1.27101e-05	b	b	a	c	b	-	-	+	-	-	0.430011	0.383038	0.144021	0.885559	0.020926	0.233087	0.91934	1.13932	1.3821	-1.38135	-2.07846	-1.48792	-0.318936	-0.431037	0.16029	0.841887	0.00972642	0.00555703	0.0863816	0.0791857
MACF1_HUMAN	MACF1	>MACF1_HUMAN Microtubule-actin cross-linking factor 1, isoforms 1/2/3/5; AltName: Full=620 kDa actin-binding protein; Short=ABP620; AltName: Full=Actin cross-linking family protein 7; AltName: Full=Macrophin-1; AltName: Full=Trabeculin-alpha; Accession=Q9H	207	30.3489	29.873	29.8797	30.2015	29.4916	28.8567	32.114	30.7061	31.0008	28.5664	27.2593	26.3142	30.2852	29.4047	29.8861	0.000853382	ab	b	a	c	ab	-	-	+	-	-	0.510953	0.18073	0.185402	0.408687	-0.0839337	-0.524457	1.73574	0.758801	0.963283	-0.725919	-1.63295	-2.2887	0.466732	-0.144223	0.18985	0.315626	0.0878011	0.0487344	0.595603	0.0389942
FKB10_HUMAN	FKBP10	>FKB10_HUMAN Peptidyl-prolyl cis-trans isomerase FKBP10; Short=PPIase FKBP10; EC=5.2.1.8; AltName: Full=65 kDa FK506-binding protein; Short=65 kDa FKBP; Short=FKBP-65; AltName: Full=FK506-binding protein 10; Short=FKBP-10; AltName: Full=Immunophilin FKBP65	9	10.1537	10.1537	10.1537	26.3102	10.1537	10.1537	26.4591	25.4107	26.1906	10.1537	10.1537	10.1537	24.7033	24.0372	24.6087	0.00162056	c	bc	a	c	ab	-	-	+	-	-				1.14629			1.16515	1.03231	1.13113				0.942684	0.858288	0.930696	0.42265	0.00039249	NA	0.000211741	0.190649
TRIP6_HUMAN	TRIP6	>TRIP6_HUMAN Thyroid receptor-interacting protein 6; Short=TR-interacting protein 6; Short=TRIP-6; AltName: Full=Opa-interacting protein 1; Short=OIP-1; AltName: Full=Zyxin-related protein 1; Short=ZRP-1; Accession=Q9BXP3; Q9UNT4; [Homo sapiens (Human)]	7	10.1537	10.1537	10.1537	25.2996	10.1537	10.1537	25.7607	25.8886	26.1572	10.1537	10.1537	10.1537	10.1537	10.1537	10.1537	0.00219331	b	b	a	b	b	-	-	+	-	-				1.53497			1.59944	1.61732	1.65487							0.42265	5.48058e-05	NA	NA	0.167323
CSRP1_HUMAN	CSRP1	>CSRP1_HUMAN Cysteine and glycine-rich protein 1; AltName: Full=Cysteine-rich protein 1; Short=CRP; Short=CRP1; AltName: Full=Epididymis luminal protein 141; Short=HEL-141; Accession=P21291; A8K268; Q5U0J2; [Homo sapiens (Human)]	11	29.1668	29.8633	29.9309	31.0532	29.913	29.7395	30.6695	31.4256	31.8771	28.5221	28.6057	29.1823	29.7787	30.2427	31.0101	0.00305948	bc	ab	a	c	ab	-	-	+	-	-	-0.906098	-0.203738	-0.135583	0.996173	-0.153637	-0.328607	0.609219	1.37163	1.82698	-1.55623	-1.472	-0.890491	-0.289111	0.178795	0.952691	0.305465	0.0218861	0.0524667	0.196659	0.116701
PGFRB_HUMAN	PDGFRB	>PGFRB_HUMAN Platelet-derived growth factor receptor beta; Short=PDGF-R-beta; Short=PDGFR-beta; EC=2.7.10.1; AltName: Full=Beta platelet-derived growth factor receptor; AltName: Full=Beta-type platelet-derived growth factor receptor; AltName: Full=CD140 an	4	10.1537	10.1537	10.1537	25.2967	10.1537	10.1537	25.1435	24.6986	25.5047	10.1537	10.1537	10.1537	10.1537	10.1537	10.1537	0.00323805	b	b	a	b	b	-	-	+	-	-				1.62142			1.59912	1.53439	1.6517							0.42265	0.000242654	NA	NA	0.188228
MEST_HUMAN	MEST	>MEST_HUMAN Mesoderm-specific transcript homolog protein; EC=3.-.-.-; AltName: Full=Paternally-expressed gene 1 protein; Accession=Q5EB52; B2R6S1; O14973; O15007; Q6AI49; Q92571; [Homo sapiens (Human)]	4	10.1537	10.1537	10.1537	25.3673	10.1537	10.1537	25.8874	24.4735	25.1442	10.1537	10.1537	10.1537	10.1537	10.1537	10.1537	0.0033162	b	b	a	b	b	-	-	+	-	-				1.62247			1.69784	1.49294	1.59013							0.42265	0.000738826	NA	NA	0.188215
TGM2_HUMAN	TGM2	>TGM2_HUMAN Protein-glutamine gamma-glutamyltransferase 2; EC=2.3.2.13; AltName: Full=Tissue transglutaminase; AltName: Full=Transglutaminase C; Short=TG(C); Short=TGC; Short=TGase C; AltName: Full=Transglutaminase H; Short=TGase H; AltName: Full=Transglut	42;1	31.9686	31.7306	32.3312	31.5169	30.4425	30.2842	32.1149	32.0027	33.0214	29.8239	28.7554	30.7765	31.4778	31.2847	32.501	0.00515876	ab	bc	a	c	ab	-	-	+	-	-	0.558152	0.348347	0.877808	0.159927	-0.787258	-0.926756	0.687115	0.588196	1.48619	-1.33255	-2.27454	-0.492757	0.125444	-0.0447759	1.02747	0.0648485	0.386136	0.0524798	0.58471	0.0332375
EMD_HUMAN	EMD	>EMD_HUMAN Emerin; Accession=P50402; Q6FI02; [Homo sapiens (Human)]	10	27.8363	27.819	27.3351	28.9129	28.1025	28.4515	28.8611	28.5838	28.362	27.8594	26.7065	26.302	27.7309	27.2054	27.3467	0.00540003	abc	ab	a	c	bc	-	-	+	-	-	0.0113567	-0.0114232	-0.650604	1.43344	0.363024	0.824043	1.36502	0.998742	0.705796	0.041937	-1.48091	-2.0153	-0.127796	-0.822011	-0.635322	0.0513092	0.0131713	0.265351	0.358103	0.705967
PDLI2_HUMAN	PDLIM2	>PDLI2_HUMAN PDZ and LIM domain protein 2; AltName: Full=PDZ-LIM protein mystique; Accession=Q96JY6; D3DSR5; J3KNH4; Q7Z584; Q86WM8; Q8WZ29; Q9H4L9; Q9H7I2; [Homo sapiens (Human)]	10	24.5864	23.8023	25.8038	27.1889	26.2498	25.7335	27.3315	26.8533	27.9863	25.4207	25.0734	25.2796	25.7724	25.5536	26.7459	0.0063493	c	ab	a	bc	abc	-	-	+	-	-	-1.23261	-1.93685	-0.139205	1.10484	0.261383	-0.20229	1.23298	0.803412	1.82104	-0.483264	-0.795145	-0.610003	-0.167397	-0.363847	0.706955	0.0889319	0.0258616	0.461912	0.146582	0.141257
LIMS1_HUMAN	LIMS1	>LIMS1_HUMAN LIM and senescent cell antigen-like-containing domain protein 1; AltName: Full=Particularly interesting new Cys-His protein 1; Short=PINCH-1; AltName: Full=Renal carcinoma antigen NY-REN-48; Accession=P48059; B2RAJ4; B7Z483; B7Z7R3; B7Z907; Q5	12	25.3434	25.7306	25.2762	26.8502	25.4084	25.5444	27.1246	26.3706	27.0449	25.6609	25.8658	25.7852	26.4155	26.6165	26.7421	0.0122813	c	abc	a	bc	ab	-	-	+	-	-	-1.19691	-0.599009	-1.30068	1.12944	-1.09649	-0.886525	1.5531	0.38907	1.43009	-0.706639	-0.390344	-0.514777	0.45838	0.76872	0.962578	0.405259	0.012504	0.138742	0.00412933	0.176179
SEP11_HUMAN	SEPT11	>SEP11_HUMAN Septin-11; Accession=Q9NVA2; B7Z7Z6; E9KL32; Q4W5G1; Q7L4N1; Q96SP1; Q9UFY9; [Homo sapiens (Human)]	23	28.8431	28.3268	28.3907	29.3669	27.1354	27.6229	29.5896	29.3017	29.8335	26.2892	26.6775	27.9125	28.4315	28.0208	29.179	0.015776	ab	ab	a	b	ab	-	-	+	-	-	0.482466	-0.0012238	0.0586818	0.97306	-1.11716	-0.660494	1.18163	0.911937	1.4101	-1.90975	-1.54606	-0.389244	0.0968402	-0.287795	0.797018	0.556654	0.00927572	0.0736623	0.95418	0.146061
HSPB6_HUMAN	HSPB6	>HSPB6_HUMAN Heat shock protein beta-6; Short=HspB6; AltName: Full=Heat shock 20 kDa-like protein p20; Accession=O14558; O14551; Q6NVI3; Q96MG9; [Homo sapiens (Human)]	6	23.5657	10.1537	10.1537	26.5961	24.8459	24.3698	28.0762	27.758	28.6155	23.553	10.1537	10.1537	25.0723	24.8417	27.3885	0.0157808	b	ab	a	b	ab	-	-	+	-	-	0.255061			0.666364	0.428822	0.364206	0.867261	0.824075	0.940456	0.253338			0.459544	0.42825	0.773921	0.137223	0.0936288	0.999498	0.125978	0.0382257
FHOD1_HUMAN	FHOD1	>FHOD1_HUMAN FH1/FH2 domain-containing protein 1; AltName: Full=Formin homolog overexpressed in spleen 1; Short=FHOS; AltName: Full=Formin homology 2 domain-containing protein 1; Accession=Q9Y613; Q59F76; Q6Y1F2; Q76MS8; Q8N521; [Homo sapiens (Human)]	12	24.4668	10.1537	24.4809	10.1537	10.1537	10.1537	25.509	25.4445	26.5654	10.1537	10.1537	10.1537	10.1537	10.1537	24.8988	0.0206078	ab	b	a	b	ab	-	-	+	-	-	1.08161		1.08344				1.21768	1.20926	1.35562						1.13801	0.183504	0.327005	0.183504	0.536127	0.000536234
VINC_HUMAN	VCL	>VINC_HUMAN Vinculin; AltName: Full=Metavinculin; Short=MV; Accession=P18206; Q16450; Q5SWX2; Q7Z3B8; Q8IXU7; [Homo sapiens (Human)]	76	31.2395	31.5736	31.5356	32.5153	30.7093	30.8984	32.026	32.2961	32.9489	30.291	30.7957	30.3984	31.2926	31.6661	32.2823	0.0221317	ab	ab	a	b	ab	-	-	+	-	-	-0.323149	0.0945958	0.0471023	1.27201	-0.986011	-0.749506	0.660217	0.997926	1.81417	-1.50897	-0.877943	-1.37471	-0.256665	0.210221	0.980704	0.908461	0.0560997	0.00944251	0.416309	0.201249
[truncated: 2,388 more rows]
[truncated: 6 more columns]

## Sheet: Table_S3_protein_enrichment
Enriched in END																Enriched in EPI																Enriched in MES																Enriched in MIC
Protein List	Category	Term	Count	%	PValue	Genes	List Total	Pop Hits	Pop Total	Fold Enrichment	Bonferroni	Benjamini	FDR			Protein List	Category	Term	Count	%	PValue	Genes	List Total	Pop Hits	Pop Total	Fold Enrichment	Bonferroni	Benjamini	FDR			Protein List	Category	Term	Count	%	PValue	Genes	List Total	Pop Hits	Pop Total	Fold Enrichment	Bonferroni	Benjamini	FDR			Protein List	Category
[truncated: 478 more rows]
[truncated: 12 more columns]

## Sheet: Table_S4_lipid_profile
Lipid	Adduct/Ionization mode	FA1	FA2	FA3	SumC	#DB	ANOVA pvalue	D01_END	D08_END	D11_END	D01_EPI	D08_EPI	D11_EPI	D01_MES	D08_MES	D11_MES	D01_MIC	D08_MIC	D11_MIC	D01_PMX	D08_PMX	D11_PMX	Cluster
[truncated: 286 more rows]

[truncated: 2 more sheets: Table_S5_lipid_enrichment, Table_S6_significance]
